# Supplementary material for: High‐throughput transposon sequencing highlights the cell wall as an important barrier for osmotic stress in methicillin resistant Staphylococcus aureus and underlines a tailored response to different osmotic stressors
Source: Mol Microbiol. 2019 Dec 16;113(4):699–717. doi: 10.1111/mmi.14433 (PMC7176532; doi:10.1111/mmi.14433)
Supplement: Supplementary file 3 [file MMI-113-699-s003.xlsx]

## Sheet: Description
Schuster et al, 2019
Title:	Global osmotic Tn-seq approach raw data
Description:	TN-seq Raw data, comparing NaCl, KCl and Sucrose osmotic stresses on S. aureus
Samples:	CFS1 BC1 vs BC2	LBN vs LB 0.5 M NaCl 16 generations
	CFS1 BC1 vs BC3	LBN vs LB 0.5 M KCl 16 generations
	CFS1 BC1 vs BC4	LBN vs LB 1.0 M Sucrose 16 generations

## Sheet: CFS1_combined_BC1vsBC2
locustag	number TA	Ctrl	Exp	U=mw stat	p val	ratio	gen len	ctrl num reads per len of gene	exp num reads per len of gene	From	To	Benjamini Hochberg
USA300HOU_0001	109	55	478	5838	0.34411	8.55357	1361	0.0404115	0.351212	544	1905	0.377394
USA300HOU_0002	88	10	20	3828	0.396328	1.90909	1133	0.00882613	0.0176523	2183	3316	0.421654
USA300HOU_0003	16	10	2	109	0.152795	0.272727	245	0.0408163	0.00816327	3697	3942	0.199914
USA300HOU_0004	95	32	93	4238	0.13351	2.84848	1112	0.028777	0.0836331	3939	5051	0.181011
USA300HOU_0005	147	28	73	10111	0.0329833	2.55172	1934	0.0144778	0.0377456	5061	6995	0.0619157
USA300HOU_0006	208	356	131	20824	0.0990298	0.369748	2663	0.133684	0.0491926	7032	9695	0.142263
USA300HOU_0007	69	2449	3145	2111	0.117339	1.28408	830	2.9506	3.78916	9782	10612	0.163529
USA300HOU_0008	118	3172	1447	5651	0.00482384	0.45635	1514	2.09511	0.955746	10920	12434	0.0159531
USA300HOU_0009	98	18	29	4794	0.485184	1.57895	1286	0.0139969	0.0225505	12813	14099	0.495724
USA300HOU_0010	64	2421	1211	1501	0.00366718	0.500413	695	3.48345	1.74245	14749	15444	0.0132489
USA300HOU_0011	34	1051	478	416	0.0199752	0.455323	329	3.19453	1.45289	15441	15770	0.0424549
USA300HOU_0012	77	1971	954	1968	9.89363e-05	0.48428	968	2.03616	0.985537	16133	17101	0.000964198
USA300HOU_0013	95	5124	8775	4471	0.456832	1.71239	938	5.46269	9.35501	17392	18330	0.472544
USA300HOU_0014	154	1472	619296	6037	1.27583e-14	420.432	1967	0.748348	314.843	18345	20312	8.70362e-13
USA300HOU_0015	38	5	13	719	0.484435	2.33333	446	0.0112108	0.029148	20309	20755	0.495417
USA300HOU_0016	104	9	13	5360	0.38888	1.4	1400	0.00642857	0.00928571	20787	22187	0.415946
USA300HOU_0017	110	1196	999	5228	0.0309012	0.835422	1283	0.93219	0.778644	22465	23748	0.0594844
USA300HOU_0018	59	21	22	1566	0.0265481	1.04545	707	0.029703	0.0311174	24946	25653	0.0530772
USA300HOU_0019	160	24	17	12331	0.0985913	0.72	1826	0.0131435	0.00930997	25666	27492	0.141852
USA300HOU_0020	103	5178	7301	5024	0.253209	1.40992	1334	3.88156	5.47301	27485	28819	0.297324
USA300HOU_0021	68	3213	2230	1899	0.0336956	0.694151	788	4.07741	2.82995	28820	29608	0.0627967
USA300HOU_0022	68	1744	651	1663	0.00135251	0.373639	800	2.18	0.81375	29998	30798	0.00667189
USA300HOU_0023	171	3359	1873	11207	4.83068e-05	0.557738	2360	1.42331	0.793644	30984	33344	0.000562975
USA300HOU_0024	26	503	133	208	0.00698579	0.265873	479	1.0501	0.277662	33712	34191	0.0204814
USA300HOU_0025	129	3756	1842	7096	0.0166194	0.490551	1295	2.90039	1.42239	34474	35769	0.0372101
USA300HOU_0026	61	4613	2255	1503	0.0324556	0.488947	674	6.84421	3.3457	35877	36551	0.0614575
USA300HOU_0027	40	1631	1107	635	0.0514183	0.678922	389	4.1928	2.84576	36587	36976	0.0868576
USA300HOU_0028	23	646	458	195	0.0612339	0.709428	230	2.8087	1.9913	37074	37304	0.0988294
USA300HOU_0029	59	1142	719	1398	0.0276009	0.629921	743	1.53701	0.967699	37813	38556	0.0545581
USA300HOU_0030	41	2208	920	642	0.0312838	0.416931	428	5.15888	2.14953	38653	39081	0.0599321
USA300HOU_0031	187	11551	26791	15767	0.0492746	2.31925	2006	5.75823	13.3554	39127	41133	0.0844389
USA300HOU_0032	92	14585	6790	3012	0.000360273	0.465583	914	15.9573	7.42888	41305	42219	0.00254466
USA300HOU_0033	17	622	403	115	0.154296	0.648475	308	2.01948	1.30844	42143	42451	0.201384
USA300HOU_0034	132	4791	3803	6646	0.000355144	0.793823	1523	3.14576	2.49705	42442	43965	0.00252348
USA300HOU_0035	34	953	386	402	0.0147731	0.40566	509	1.8723	0.75835	44101	44610	0.0345199
USA300HOU_0036	25	791	315	172	0.00316989	0.39899	311	2.54341	1.01286	44622	44933	0.0120418
USA300HOU_0037	4	330	172	4	0.154712	0.522659	92	3.58696	1.86957	44935	45027	0.201739
USA300HOU_0038	33	1890	830	378	0.0161923	0.43945	350	5.4	2.37143	45020	45370	0.0366863
USA300HOU_0039	122	7129	3437	5354	6.33712e-05	0.482188	1628	4.37899	2.11118	45892	47520	0.00068436
USA300HOU_0040	90	5618	2734	2827	0.000204872	0.486741	1349	4.16457	2.02669	47542	48891	0.00168537
USA300HOU_0041	156	6054	2829	8650	3.70865e-06	0.467382	1787	3.3878	1.5831	49125	50912	6.48318e-05
USA300HOU_0042	26	1202	920	285	0.163851	0.765586	290	4.14483	3.17241	50912	51202	0.210805
USA300HOU_0043	124	7237	3407	5417	2.65687e-05	0.470848	1091	6.63336	3.12282	51299	52390	0.000348886
USA300HOU_0044	159	9731	6602	8786	1.00588e-06	0.678483	1490	6.53087	4.43087	53063	54553	2.08404e-05
USA300HOU_0045	88	4790	2062	3026	0.00506995	0.430599	1004	4.77092	2.05378	55177	56181	0.0165385
USA300HOU_0046	15	335	207	94	0.230607	0.619048	137	2.44526	1.51095	56300	56437	0.27659
USA300HOU_0047	41	2108	1164	677	0.0615587	0.552394	371	5.68194	3.13747	56434	56805	0.0991818
USA300HOU_0048	62	4227	2066	1442	0.00777854	0.488884	620	6.81774	3.33226	56934	57554	0.0221103
USA300HOU_0049	22	364	179	182	0.0711731	0.493151	170	2.14118	1.05294	58471	58641	0.110534
USA300HOU_0050	92	3759	2088	3399	0.0100824	0.555585	965	3.89534	2.16373	59043	60008	0.0264297
USA300HOU_0051	18	762	224	103	0.0296293	0.294889	191	3.98953	1.17277	60105	60296	0.0575908
USA300HOU_0052	38	1413	447	533	0.0242283	0.316832	329	4.29483	1.35866	60388	60717	0.0492295
USA300HOU_0053	44	3326	2340	682	0.00845	0.703637	368	9.03804	6.3587	60794	61162	0.0232331
USA300HOU_0054	24	1475	838	210	0.0541397	0.568428	167	8.83234	5.01796	61393	61560	0.0899221
USA300HOU_0055	83	4319	2565	2787	0.0159118	0.593981	809	5.33869	3.17058	61724	62533	0.0362421
USA300HOU_0056	21	920	629	195	0.264898	0.684039	182	5.05495	3.45604	62553	62735	0.308074
USA300HOU_0057	54	3719	1958	1113	0.0166305	0.526613	497	7.4829	3.93964	63046	63543	0.0372101
USA300HOU_0058	17	518	271	113	0.137964	0.524085	128	4.04688	2.11719	63731	63859	0.185584
USA300HOU_0059	93	3546	1486	2756	6.95443e-06	0.419228	1097	3.23245	1.3546	64071	65168	0.000109747
USA300HOU_0060	21	799	401	126	0.00913245	0.5025	224	3.56696	1.79018	65423	65647	0.0244904
USA300HOU_0061	40	1852	729	572	0.0133718	0.393956	503	3.68191	1.4493	65661	66164	0.032159
USA300HOU_0062	29	1999	1102	274	0.0114844	0.5515	326	6.1319	3.38037	66180	66506	0.0290463
USA300HOU_0063	4	185	10	2	0.0518768	0.0591398	92	2.01087	0.108696	66493	66585	0.0870945
USA300HOU_0064	38	2100	1309	568	0.0543787	0.623513	350	6	3.74	66578	66928	0.0901585
USA300HOU_0065	95	5479	2789	3404	0.00157587	0.509124	851	6.43831	3.27732	67885	68736	0.00748335
USA300HOU_0066	79	4164	2126	2432	0.00681686	0.510684	929	4.48224	2.28848	68836	69765	0.020243
USA300HOU_0067	71	4785	2425	2001	0.0161783	0.506895	998	4.79459	2.42986	69785	70783	0.0366863
USA300HOU_0068	82	3120	1318	2111	1.42039e-05	0.422621	689	4.5283	1.91292	70821	71510	0.000205847
USA300HOU_0069	153	8356	3886	9217	0.000573449	0.465119	1421	5.88037	2.73469	71552	72973	0.0035407
USA300HOU_0070	113	13490	6508	4881	0.00107196	0.48247	1235	10.9231	5.26964	73059	74294	0.00563587
USA300HOU_0071	46	2282	1212	772	0.0122762	0.531318	446	5.11659	2.71749	74563	75009	0.0304671
USA300HOU_0072	48	2296	996	762	0.00205542	0.434044	431	5.32715	2.3109	75511	75942	0.00902514
USA300HOU_0073	22	1831	920	183	0.0844589	0.502729	152	12.0461	6.05263	76019	76171	0.126192
USA300HOU_0074	64	4073	2028	1547	0.0078121	0.498036	673	6.05201	3.01337	76215	76888	0.0221514
USA300HOU_0075	82	5597	2617	2617	0.00681761	0.467667	815	6.86748	3.21104	77076	77891	0.020243
USA300HOU_0076	84	3829	1960	2556	0.000817808	0.51201	1013	3.77986	1.93485	78378	79391	0.00466855
USA300HOU_0077	52	2599	1135	969	0.00585704	0.436923	692	3.75578	1.64017	79651	80343	0.0183451
USA300HOU_0078	106	4364	2450	4298	0.00135687	0.561512	1553	2.81005	1.57759	80340	81893	0.00667218
USA300HOU_0079	81	2106	1048	2327	0.000523978	0.497864	956	2.20293	1.09623	81896	82852	0.00333595
USA300HOU_0080	60	2753	1678	1293	0.00365991	0.609659	767	3.58931	2.18774	82852	83619	0.0132429
USA300HOU_0081	62	2826	1640	1516	0.0207453	0.580474	767	3.68449	2.1382	83586	84353	0.0435293
USA300HOU_0082	66	4611	2118	1650	0.00768865	0.459454	635	7.26142	3.33543	84346	84981	0.0218993
USA300HOU_0083	23	1112	227	144	0.00373908	0.204852	200	5.56	1.135	85681	85881	0.0134079
USA300HOU_0084	176	4630	2394	11193	2.32884e-06	0.517167	2024	2.28755	1.18281	86040	88064	4.39241e-05
USA300HOU_0085	54	2610	3607	1104	0.0141529	1.38185	545	4.78899	6.61835	88082	88627	0.0334622
USA300HOU_0086	16	3739	753	85	0.0536432	0.201604	137	27.292	5.49635	88819	88956	0.0893628
USA300HOU_0087	208	17837	8697	15812	9.19329e-07	0.487611	1747	10.2101	4.97825	89392	91139	1.948e-05
USA300HOU_0088	26	564	240	230	0.0222784	0.426549	452	1.24779	0.530973	91233	91685	0.0459194
USA300HOU_0089	16	774	284	83	0.047277	0.367742	98	7.89796	2.89796	91701	91799	0.0814701
USA300HOU_0090	94	5568	2831	3374	0.00236651	0.508529	755	7.37483	3.74967	91900	92655	0.010017
USA300HOU_0091	22	681	1269	202	0.178911	1.86217	260	2.61923	4.88077	92655	92915	0.224501
USA300HOU_0092	96	3282	1710	3427	0.000920335	0.52117	1067	3.07591	1.60262	93052	94119	0.00508933
USA300HOU_0093	117	7144	4141	5274	0.00106703	0.579706	1334	5.35532	3.1042	94150	95484	0.00562965
USA300HOU_0094	128	8337	4121	6155	0.000250751	0.494363	1193	6.98826	3.45432	95503	96696	0.00195737
USA300HOU_0095	9	172	43	26	0.106002	0.254335	101	1.70297	0.425743	96963	97064	0.150294
USA300HOU_0096	62	2393	1053	1536	0.0235386	0.440267	986	2.42698	1.06795	97363	98349	0.0480566
USA300HOU_0097	26	989	372	257	0.0654332	0.376768	203	4.87192	1.83251	98658	98861	0.103634
USA300HOU_0098	28	1207	571	333	0.164014	0.47351	296	4.0777	1.92905	98910	99206	0.210918
USA300HOU_0099	140	7032	4220	7413	0.000176666	0.600171	1220	5.76393	3.45902	99278	100498	0.00148836
USA300HOU_0100	45	735	440	748	0.0142239	0.599185	551	1.33394	0.798548	100496	101047	0.0335732
USA300HOU_0101	0	Gene Has No TAs	NA	NA	NA	NA	NA	NA	NA	NA	NA	NA
USA300HOU_0102	96	4906	2270	3285	0.000270371	0.462808	860	5.70465	2.63953	101154	102014	0.00207755
USA300HOU_0103	59	2791	1217	1225	0.00243006	0.436246	533	5.2364	2.2833	102369	102902	0.0101597
USA300HOU_0104	90	5780	3715	3271	0.0121655	0.642795	743	7.77927	5	102993	103736	0.0303541
USA300HOU_0105	66	3656	1743	1733	0.0199684	0.476894	602	6.07309	2.89535	104170	104772	0.0424549
USA300HOU_0106	272	10254	5693	26715	5.36932e-09	0.555241	3152	3.25317	1.80615	105039	108191	1.92538e-07
USA300HOU_0107	43	1498	657	705	0.0268307	0.438959	482	3.10788	1.36307	108248	108730	0.0535275
USA300HOU_0108	86	4018	1751	2422	3.1488e-05	0.435929	986	4.07505	1.77586	108935	109921	0.000399991
USA300HOU_0109	78	5633	2631	2260	0.00273084	0.467164	770	7.31558	3.41688	110142	110912	0.0109902
USA300HOU_0110	79	5176	2494	2378	0.00476814	0.481939	803	6.44583	3.10585	110931	111734	0.0158033
USA300HOU_0111	69	3167	1351	1744	0.00317296	0.426768	770	4.11299	1.75455	111798	112568	0.0120418
USA300HOU_0112	75	5653	2541	2079	0.00274694	0.449593	767	7.37027	3.31291	112635	113402	0.0110391
USA300HOU_0113	170	10055	5449	11225	0.000161297	0.541965	2237	4.49486	2.43585	113496	115733	0.00139806
USA300HOU_0114	76	3228	2508	2165	0.00357972	0.777021	1178	2.74024	2.12903	115884	117062	0.0131053
USA300HOU_0115	122	3659	1764	5380	6.03567e-05	0.48224	1388	2.63617	1.27089	117064	118452	0.000659959
USA300HOU_0116	134	5614	6580	7964	0.053779	1.17204	1667	3.36773	3.94721	118945	120612	0.0894824
USA300HOU_0117	140	5751	2669	7352	0.000108406	0.464186	1775	3.24	1.50366	120932	122707	0.00103839
USA300HOU_0118	98	4626	2302	3361	0.000116544	0.497731	881	5.25085	2.61294	122881	123762	0.00111254
USA300HOU_0119	156	12573	6605	9280	0.000119749	0.52537	1397	9	4.72799	123866	125263	0.00113155
USA300HOU_0120	55	3934	2200	1173	0.0205446	0.559339	473	8.31712	4.65116	125453	125926	0.0432178
USA300HOU_0121	136	6543	5053	7142	0.000519997	0.772311	1592	4.10992	3.17399	126188	127780	0.00332822
USA300HOU_0122	84	2419	1325	2539	0.000724878	0.547934	1514	1.59775	0.875165	128109	129623	0.00428643
USA300HOU_0123	68	7829	1382	1359	1.3364e-05	0.176628	752	10.4109	1.83777	130008	130760	0.000194683
USA300HOU_0124	91	4117	1918	2966	0.000406195	0.466003	998	4.12525	1.92184	131129	132127	0.00274427
USA300HOU_0125	84	3708	2098	2841	0.0132968	0.565921	995	3.72663	2.10854	132124	133119	0.0320578
USA300HOU_0126	77	3389	1434	2196	0.00242985	0.423304	974	3.47947	1.47228	133135	134109	0.0101597
USA300HOU_0127	67	1986	825	1688	0.00558525	0.415702	980	2.02653	0.841837	134358	135338	0.0177119
USA300HOU_0128	71	2134	990	1617	8.5537e-05	0.464169	1010	2.11287	0.980198	135335	136345	0.000860601
USA300HOU_0129	139	5628	2556	7557	0.000519623	0.454255	1754	3.20867	1.45724	136366	138120	0.00332822
USA300HOU_0130	102	4042	1610	3959	0.00112566	0.398466	1256	3.21815	1.28185	138113	139369	0.0057779
USA300HOU_0131	138	7775	4331	6864	2.40212e-05	0.557099	1736	4.47869	2.49482	139359	141095	0.00031836
USA300HOU_0132	137	4260	2384	7117	0.000216365	0.559728	1778	2.39595	1.34083	141076	142854	0.00174401
USA300HOU_0133	54	1396	797	1079	0.0085562	0.571224	779	1.79204	1.02311	142826	143605	0.0233936
USA300HOU_0134	81	3598	1709	2229	0.000180952	0.475132	1202	2.99334	1.4218	143605	144807	0.00151533
USA300HOU_0135	54	2718	1234	1083	0.0101626	0.454211	764	3.55759	1.61518	144811	145575	0.0265653
USA300HOU_0136	38	1400	761	596	0.0924982	0.543897	407	3.4398	1.86978	145771	146178	0.135367
USA300HOU_0137	68	3625	2435	1897	0.0348206	0.671815	626	5.79073	3.88978	146228	146854	0.0644808
USA300HOU_0138	44	774	497	777	0.0515877	0.642581	776	0.997423	0.640464	147066	147842	0.0869222
USA300HOU_0139	14	296	194	81	0.21917	0.656566	122	2.42623	1.59016	147986	148108	0.265836
USA300HOU_0140	96	5232	4677	3289	0.000270114	0.893942	980	5.33878	4.77245	148178	149158	0.00207755
USA300HOU_0141	63	2992	1742	1611	0.0311801	0.582359	692	4.3237	2.51734	149121	149813	0.0598415
USA300HOU_0142	101	4074	1944	3999	0.00322076	0.477301	1166	3.494	1.66724	150023	151189	0.0121317
USA300HOU_0143	140	6566	3120	7153	3.91652e-05	0.475255	1238	5.30372	2.52019	151170	152408	0.000478362
USA300HOU_0144	158	8872	5163	10210	0.00237392	0.58199	1430	6.2042	3.61049	152398	153828	0.01003
USA300HOU_0145	43	2211	2935	651	0.00865582	1.32731	599	3.69115	4.89983	154096	154695	0.0235219
USA300HOU_0146	56	1449	674	1005	0.000458979	0.465517	725	1.99862	0.929655	155063	155788	0.0030349
USA300HOU_0147	56	1911	821	1167	0.00893624	0.429916	755	2.53113	1.08742	155980	156735	0.0240333
USA300HOU_0148	47	2812	1145	799	0.009882	0.407394	707	3.97737	1.61952	156971	157678	0.0259774
USA300HOU_0149	151	10371	7316	8923	0.000462979	0.705457	1352	7.67086	5.41124	157685	159037	0.00305413
USA300HOU_0150	34	221	498	525	0.237347	2.24775	662	0.333837	0.752266	159118	159780	0.283096
USA300HOU_0151	99	1162	2991	4625	0.234689	2.57266	1178	0.986418	2.53905	159808	160986	0.280884
USA300HOU_0152	77	3289	1843	2314	0.0085132	0.560486	815	4.03558	2.26135	161117	161932	0.0232989
USA300HOU_0153	70	2750	4016	1913	0.0110077	1.4602	725	3.7931	5.53931	161929	162654	0.0282206
USA300HOU_0154	66	2894	1812	1659	0.00766002	0.626252	773	3.74386	2.34411	162731	163504	0.0218623
USA300HOU_0155	75	2704	1239	2084	0.00276135	0.45841	956	2.82845	1.29603	163718	164674	0.011081
USA300HOU_0156	105	3233	2865	3902	9.36553e-05	0.886209	1544	2.09391	1.85557	164903	166447	0.000922373
USA300HOU_0157	126	5675	2613	6100	0.000487941	0.460536	1535	3.69707	1.70228	166498	168033	0.00320369
USA300HOU_0158	23	1237	727	189	0.0445999	0.588045	203	6.0936	3.58128	168117	168320	0.0777718
USA300HOU_0159	71	1618	922	2029	0.0193016	0.570105	820	1.97317	1.12439	168633	169453	0.0413274
USA300HOU_0160	39	1038	634	523	0.00763975	0.611165	326	3.18405	1.94479	169537	169863	0.0218267
USA300HOU_0161	57	1700	923	1264	0.0203932	0.54321	535	3.17757	1.72523	170116	170651	0.0430992
USA300HOU_0162	189	7416	3204	13041	1.86305e-06	0.432115	2609	2.84247	1.22806	171101	173710	3.66969e-05
USA300HOU_0163	65	3384	1759	1713	0.0276244	0.519941	668	5.06587	2.63323	174055	174723	0.0545659
USA300HOU_0164	60	1436	767	1318	0.00482529	0.534447	686	2.09329	1.11808	174739	175425	0.0159531
USA300HOU_0165	67	1783	984	1688	0.0060092	0.55213	764	2.33377	1.28796	175428	176192	0.0186338
USA300HOU_0166	63	2126	1340	1770	0.142135	0.630465	854	2.48946	1.56909	177182	178036	0.190217
USA300HOU_0167	82	2236	984	2296	0.000144271	0.440322	1028	2.1751	0.957198	178026	179054	0.00129335
USA300HOU_0168	103	3430	1446	3796	0.000182884	0.421743	1115	3.07623	1.29686	179061	180176	0.0015224
USA300HOU_0169	92	3396	1441	3045	0.000334172	0.424492	1124	3.02135	1.28203	180180	181304	0.00242774
USA300HOU_0170	53	2294	1140	1028	0.00766809	0.497168	626	3.66454	1.82109	181307	181933	0.0218631
USA300HOU_0171	110	3342	1429	4629	0.00107703	0.427759	1109	3.01353	1.28855	181938	183047	0.00565187
USA300HOU_0172	150	7537	2944	8020	7.30934e-06	0.390687	1166	6.46398	2.52487	183061	184227	0.000114214
USA300HOU_0173	156	7512	4125	8985	2.67113e-05	0.549181	1205	6.23402	3.42324	184220	185425	0.000349119
USA300HOU_0174	99	4633	2204	3812	0.00298478	0.475831	1205	3.84481	1.82905	185426	186631	0.011595
USA300HOU_0175	54	3648	1426	1049	0.00561668	0.391066	557	6.54937	2.56014	186642	187199	0.0177713
USA300HOU_0176	72	3480	1572	1827	0.00102883	0.451882	887	3.92334	1.77227	187199	188086	0.0054844
USA300HOU_0177	94	3867	2020	3420	0.00311129	0.522492	1262	3.06418	1.60063	188140	189402	0.0119046
USA300HOU_0178	82	3061	1247	2399	0.000592871	0.407577	1175	2.60511	1.06128	189449	190624	0.00364453
USA300HOU_0179	30	942	406	293	0.00918073	0.431601	320	2.94375	1.26875	190689	191009	0.0245492
USA300HOU_0180	40	1036	591	623	0.0404452	0.570878	383	2.70496	1.54308	191022	191405	0.0720543
USA300HOU_0181	110	4678	2349	4552	0.000547022	0.502244	1487	3.14593	1.57969	191832	193319	0.00342286
USA300HOU_0182	81	2990	1323	2456	0.00257166	0.442661	959	3.11783	1.37956	193965	194924	0.0105314
USA300HOU_0183	15	651	499	87	0.152455	0.766871	203	3.2069	2.45813	194986	195189	0.199727
USA300HOU_0184	39	4306	1812	485	0.00288471	0.420943	512	8.41016	3.53906	195368	195880	0.0113482
USA300HOU_0185	56	1345	668	1098	0.00267952	0.497028	740	1.81757	0.902703	196222	196962	0.0108461
USA300HOU_0186	72	1511	971	2015	0.00868601	0.642857	974	1.55133	0.99692	196976	197950	0.0235643
USA300HOU_0187	67	2077	903	1714	0.00739265	0.435034	761	2.7293	1.1866	197947	198708	0.0213547
USA300HOU_0188	71	3103	1454	1897	0.00523123	0.46875	1032	3.00678	1.40891	198721	199753	0.0168763
USA300HOU_0189	32	2032	1200	390	0.0507904	0.590753	359	5.66017	3.34262	199970	200329	0.086147
USA300HOU_0190	80	2943	1529	2277	0.000629395	0.519701	1031	2.85451	1.48303	200496	201527	0.00381006
USA300HOU_0191	135	6764	3735	6895	0.000230889	0.552254	1250	5.4112	2.988	201913	203163	0.00182945
USA300HOU_0192	597	29187	13691	135066	1.1866e-13	0.469097	7193	4.05769	1.90338	203592	210785	7.21504e-12
USA300HOU_0193	53	2138	1206	1078	0.0184854	0.564282	644	3.31988	1.87267	210798	211442	0.0402364
USA300HOU_0194	39	1374	535	609	0.0631189	0.389818	494	2.78138	1.083	211770	212264	0.100997
USA300HOU_0195	64	2164	1157	1470	0.00260869	0.534873	764	2.83246	1.5144	212519	213283	0.0106208
USA300HOU_0196	88	2378	1050	2675	0.000152808	0.441782	1241	1.9162	0.846092	213299	214540	0.00134578
USA300HOU_0197	84	3913	24445	2805	0.0105075	6.24578	1034	3.78433	23.6412	214552	215586	0.0272418
USA300HOU_0198	87	3520	1717	2888	0.00296633	0.48793	1211	2.90669	1.41784	215622	216833	0.0115758
USA300HOU_0199	126	5025	2866	6224	0.00133724	0.570434	1355	3.70849	2.11513	217059	218414	0.00660823
USA300HOU_0200	39	1746	634	578	0.0322476	0.36348	557	3.13465	1.13824	218690	219247	0.0611557
USA300HOU_0201	131	7927	4045	6679	0.000868268	0.510343	1640	4.83354	2.46646	219314	220954	0.00489245
USA300HOU_0202	11	679	514	40	0.0944784	0.757353	101	6.72277	5.08911	221148	221249	0.137562
USA300HOU_0203	168	6230	2422	8874	1.34084e-09	0.388862	2060	3.02427	1.17573	221228	223288	5.67872e-08
USA300HOU_0204	76	2852	1336	2131	0.00239782	0.46863	1055	2.70332	1.26635	223859	224914	0.0100701
USA300HOU_0205	65	2251	1083	1593	0.00677821	0.48135	896	2.51228	1.20871	224914	225810	0.0201688
USA300HOU_0206	138	7081	3382	6868	2.36093e-05	0.47769	1454	4.87001	2.326	225822	227276	0.000315958
USA300HOU_0207	67	3626	2241	1547	0.000892679	0.618142	878	4.12984	2.55239	227276	228154	0.00497375
USA300HOU_0208	247	8435	4580	24137	2.00928e-05	0.54303	2789	3.02438	1.64217	228842	231631	0.000274145
USA300HOU_0209	80	4111	2055	2377	0.00234326	0.5	842	4.88242	2.44062	231836	232678	0.00994554
USA300HOU_0210	94	3584	1464	2994	6.15582e-05	0.408647	923	3.88299	1.58613	232680	233603	0.000669954
USA300HOU_0211	122	6072	2919	5816	0.00147274	0.480817	1112	5.46043	2.625	233590	234702	0.00710218
USA300HOU_0212	117	2688	1238	5152	0.000295273	0.460766	1592	1.68844	0.777638	234967	236559	0.0022321
USA300HOU_0213	135	6208	2907	6712	7.09514e-05	0.468352	1436	4.32312	2.02437	236558	237994	0.000746056
USA300HOU_0214	124	4943	2447	5880	0.00053108	0.495146	1163	4.25021	2.10404	238000	239163	0.00335912
USA300HOU_0215	148	4695	2961	8183	6.28809e-05	0.63075	1775	2.64507	1.66817	239180	240955	0.000681697
USA300HOU_0216	156	5808	3092	9452	0.000259938	0.53245	2006	2.89531	1.54138	240993	242999	0.00201957
USA300HOU_0217	67	2676	1332	1640	0.00315265	0.497945	773	3.46184	1.72316	243297	244070	0.01203
USA300HOU_0218	50	2248	986	908	0.00793942	0.438862	626	3.59105	1.57508	244260	244886	0.0222891
USA300HOU_0219	49	1427	564	731	0.000314034	0.395658	590	2.41864	0.955932	245083	245673	0.00231297
USA300HOU_0220	83	3734	1709	2639	0.00412274	0.457831	1097	3.40383	1.55789	246056	247153	0.0143713
USA300HOU_0221	107	3669	2259	4452	0.00216288	0.615804	1271	2.8867	1.77734	247166	248437	0.00935583
USA300HOU_0222	112	4365	2258	4448	7.50851e-05	0.517407	1268	3.44243	1.78076	248440	249708	0.000780718
USA300HOU_0223	79	2428	1082	2091	0.000123068	0.445862	839	2.89392	1.28963	249710	250549	0.00115125
USA300HOU_0224	58	1274	842	1220	0.00420503	0.661176	1079	1.18072	0.780352	250620	251699	0.0145024
USA300HOU_0225	72	2580	923	1997	0.00716517	0.358001	1040	2.48077	0.8875	251724	252764	0.0208978
USA300HOU_0226	83	3954	2340	2821	0.020081	0.591909	968	4.08471	2.41736	252819	253787	0.0426151
USA300HOU_0227	11	785	2317	54	0.345883	2.94911	101	7.77228	22.9406	253975	254076	0.37894
USA300HOU_0228	75	4520	2118	2070	0.00259752	0.468702	572	7.9021	3.7028	254149	254721	0.0106062
USA300HOU_0229	117	5028	3551	5380	0.00202705	0.706303	1397	3.59914	2.54188	254858	256255	0.00897167
USA300HOU_0230	68	1492	679	1694	0.00296938	0.455459	758	1.96834	0.895778	256614	257372	0.0115758
USA300HOU_0231	145	7973	3906	7928	0.000122455	0.489967	1556	5.12404	2.51028	257365	258921	0.00115055
USA300HOU_0232	75	2567	1345	1936	0.000392337	0.524143	968	2.65186	1.38946	258918	259886	0.00268305
USA300HOU_0233	183	6062	3789	12714	2.41303e-05	0.625103	2264	2.67756	1.67359	260459	262723	0.00031836
USA300HOU_0234	58	2748	1434	1236	0.00629311	0.522008	755	3.63974	1.89934	262746	263501	0.0191117
USA300HOU_0235	15	470	199	93	0.219646	0.424628	194	2.42268	1.02577	263605	263799	0.266183
USA300HOU_0236	181	6838	3526	12120	6.74743e-06	0.515719	1814	3.76957	1.94377	263786	265600	0.000108463
USA300HOU_0237	33	1513	545	380	0.0149001	0.360634	344	4.39826	1.5843	265764	266108	0.0347007
USA300HOU_0238	154	6576	2558	7627	2.40373e-08	0.389083	1829	3.59541	1.39858	266298	268127	7.90968e-07
USA300HOU_0239	9	333	218	33	0.281987	0.655689	107	3.11215	2.03738	268309	268416	0.32259
USA300HOU_0240	73	3377	1470	1912	0.00142192	0.435465	1193	2.83068	1.23219	268730	269923	0.00689275
USA300HOU_0241	173	7398	3337	10810	2.90178e-06	0.451142	2261	3.272	1.4759	269944	272205	5.27031e-05
USA300HOU_0242	101	4134	2444	3728	0.000402968	0.591294	1256	3.2914	1.94586	272391	273647	0.00273452
USA300HOU_0243	119	4359	6080	5032	4.1123e-05	1.39472	1505	2.89635	4.03987	273714	275219	0.000497084
USA300HOU_0244	118	3873	3359	4928	3.5065e-05	0.867321	1577	2.45593	2.12999	275245	276822	0.000437842
USA300HOU_0245	97	3716	1591	3409	0.000301686	0.428302	1229	3.0236	1.29455	277176	278405	0.00226224
USA300HOU_0246	138	5454	2592	7305	0.000346732	0.475344	1475	3.69763	1.75729	278719	280194	0.00248033
USA300HOU_0247	32	978	355	334	0.00819008	0.363636	356	2.74719	0.997191	280392	280748	0.0227033
USA300HOU_0248	23	639	526	203	0.0903129	0.823438	173	3.69364	3.04046	280905	281078	0.13309
USA300HOU_0249	90	3414	1604	3055	0.0017473	0.469985	1145	2.98166	1.40087	281104	282249	0.00806467
USA300HOU_0250	6	29	12	14	0.303693	0.433333	107	0.271028	0.11215	282404	282511	0.34073
USA300HOU_0251	63	1475	814	1484	0.00653635	0.552168	953	1.54774	0.854145	282822	283775	0.0196371
USA300HOU_0252	112	4556	2158	4423	5.56273e-05	0.473777	1529	2.97973	1.41138	284095	285624	0.000627378
USA300HOU_0253	65	1802	791	1517	0.00216418	0.439268	935	1.92727	0.845989	285986	286921	0.00935583
USA300HOU_0254	8	690	329	29	0.391672	0.477569	98	7.04082	3.35714	287031	287129	0.417495
USA300HOU_0255	156	6236	3139	9650	0.000692874	0.503447	2096	2.97519	1.49761	287260	289356	0.00412334
USA300HOU_0256	29	1114	608	318	0.0539849	0.546188	467	2.38544	1.30193	289341	289808	0.0897183
USA300HOU_0257	26	1044	426	234	0.0278234	0.408612	278	3.7554	1.53237	289831	290109	0.0548043
USA300HOU_0258	103	3962	1998	3905	0.000450076	0.504416	1259	3.14694	1.58697	290336	291595	0.00299017
USA300HOU_0259	75	3474	1581	1932	0.000438017	0.455252	1058	3.28355	1.49433	291610	292668	0.00293094
USA300HOU_0260	11	592	269	37	0.0664575	0.455312	146	4.05479	1.84247	292670	292816	0.104899
USA300HOU_0261	75	4724	2053	2059	0.0020821	0.434709	1043	4.52924	1.96836	292840	293883	0.00911367
USA300HOU_0262	64	2565	1118	1510	0.00458773	0.436087	716	3.5824	1.56145	294411	295127	0.0153308
USA300HOU_0263	98	7351	3671	3590	0.00103139	0.499456	1025	7.17171	3.58146	295120	296145	0.0054844
USA300HOU_0264	153	8306	3978	8710	4.53885e-05	0.478994	1694	4.90319	2.34829	296167	297861	0.000535111
USA300HOU_0265	99	36	27	4855	0.397432	0.756757	1169	0.0307956	0.0230967	298289	299458	0.422347
USA300HOU_0266	68	86	23	2213	0.247395	0.275862	716	0.120112	0.0321229	299734	300450	0.292585
USA300HOU_0267	93	207	74	4001	0.0688488	0.360577	1025	0.201951	0.0721951	300443	301468	0.107701
USA300HOU_0268	150	375	166	10905	0.228376	0.444149	1688	0.222156	0.0983412	301490	303178	0.274738
USA300HOU_0269	149	10123	5319	7975	1.24957e-05	0.525484	1724	5.87181	3.08527	303211	304935	0.000186901
USA300HOU_0270	59	2710	1293	1372	0.0220982	0.477315	674	4.02077	1.9184	305075	305749	0.0456827
USA300HOU_0271	138	5939	3979	6577	2.80033e-06	0.670034	1754	3.38597	2.26853	305996	307750	5.1193e-05
USA300HOU_0272	59	2851	1492	1280	0.00599956	0.523492	740	3.8527	2.01622	307753	308493	0.0186246
USA300HOU_0273	41	1503	901	634	0.0272858	0.599734	443	3.39278	2.03386	308606	309049	0.0541649
USA300HOU_0274	69	1231	542	1607	0.000380489	0.440747	701	1.75606	0.773181	309042	309743	0.00262772
USA300HOU_0275	61	4127	2663	1356	0.00473905	0.645349	704	5.86222	3.78267	309851	310555	0.0157424
USA300HOU_0276	59	2036	973	1292	0.00750902	0.478154	791	2.57396	1.23009	310704	311495	0.0216077
USA300HOU_0277	100	3788	2088	3938	0.00417298	0.551333	1436	2.63788	1.45404	311511	312947	0.0144555
USA300HOU_0278	8	64	27	20	0.103331	0.430769	191	0.335079	0.141361	313019	313210	0.147008
USA300HOU_0279	61	2312	1424	1269	0.00105268	0.616083	761	3.03811	1.87122	313381	314142	0.00556589
USA300HOU_0280	68	3909	1814	1742	0.00605835	0.464194	914	4.27681	1.98468	314393	315307	0.0187033
USA300HOU_0281	33	1157	546	341	0.00405437	0.472366	404	2.86386	1.35149	315335	315739	0.0141928
USA300HOU_0282	71	1888	970	1886	0.00416277	0.514029	881	2.14302	1.10102	315754	316635	0.0144555
USA300HOU_0283	78	1985	1084	2181	0.000774364	0.546324	998	1.98898	1.08617	316867	317865	0.00449356
USA300HOU_0284	23	2069	1142	213	0.121718	0.552174	179	11.5587	6.37989	318016	318195	0.16837
USA300HOU_0285	36	1122	673	453	0.0129744	0.600178	392	2.86224	1.71684	318245	318637	0.0317133
USA300HOU_0286	32	1113	709	420	0.106424	0.637343	404	2.75495	1.75495	318865	319269	0.150642
USA300HOU_0287	114	4449	2574	4435	1.28884e-05	0.578652	1385	3.21227	1.85848	319310	320695	0.000189731
USA300HOU_0288	81	3309	1903	2486	0.00365217	0.575227	992	3.33569	1.91835	320920	321912	0.013232
USA300HOU_0289	78	4055	2376	2336	0.0054817	0.586045	968	4.18905	2.45455	322220	323188	0.017436
USA300HOU_0290	57	1956	717	1006	0.000182294	0.366888	659	2.96813	1.08801	323240	323899	0.00152202
USA300HOU_0291	94	6039	3714	3396	0.00260175	0.615066	920	6.56413	4.03696	323913	324833	0.010608
USA300HOU_0292	117	6505	2800	4844	4.33952e-05	0.430526	1166	5.5789	2.40137	324830	325996	0.000517297
USA300HOU_0293	131	8009	2492	5888	4.63343e-06	0.311236	1523	5.2587	1.63624	326064	327587	7.76639e-05
USA300HOU_0294	78	4150	2324	2552	0.0395309	0.560106	653	6.35528	3.55896	327858	328511	0.0708315
USA300HOU_0295	71	3547	1850	1964	0.011301	0.521702	587	6.04259	3.15162	328545	329132	0.0286832
USA300HOU_0296	60	4460	2482	1454	0.0339804	0.556602	902	4.94457	2.75166	329275	330177	0.0632053
USA300HOU_0297	13	375	101	55	0.0627833	0.271277	293	1.27986	0.34471	330416	330709	0.100749
USA300HOU_0298	251	9132	4206	23060	6.78425e-08	0.460637	3029	3.01486	1.38858	330793	333822	1.89755e-06
USA300HOU_0299	30	784	751	370	0.113044	0.957962	458	1.71179	1.63974	333822	334280	0.158568
USA300HOU_0300	22	842	337	169	0.0430441	0.400949	242	3.47934	1.39256	334252	334494	0.0755366
USA300HOU_0301	120	4424	2522	5802	0.00427249	0.570169	1334	3.31634	1.89055	334507	335841	0.0146321
USA300HOU_0302	344	15177	8457	45261	2.91675e-08	0.557254	4439	3.41901	1.90516	335863	340302	9.48624e-07
USA300HOU_0303	30	1057	460	388	0.176945	0.435728	392	2.69643	1.17347	340332	340724	0.223053
USA300HOU_0304	22	691	379	168	0.0412176	0.549133	314	2.20064	1.20701	340740	341054	0.0730597
USA300HOU_0305	61	2238	1065	1455	0.0166428	0.476105	677	3.30576	1.57312	341051	341728	0.0372101
USA300HOU_0306	22	727	414	185	0.0847053	0.570055	317	2.29338	1.30599	341728	342045	0.126387
USA300HOU_0307	134	6772	3222	6607	8.05794e-05	0.47586	1844	3.67245	1.74729	342055	343899	0.000825569
USA300HOU_0308	54	2594	1537	1118	0.0179904	0.592678	491	5.2831	3.13035	343910	344401	0.0395591
USA300HOU_0309	80	3751	2165	2575	0.0154255	0.577292	683	5.49195	3.16984	344609	345292	0.0353648
USA300HOU_0310	77	5277	3395	2244	0.00443243	0.643426	611	8.63666	5.55646	345439	346050	0.0149548
USA300HOU_0311	26	892	431	220	0.0150645	0.483763	218	4.09174	1.97706	346186	346404	0.0348225
USA300HOU_0312	53	3377	1676	1051	0.0124153	0.496448	500	6.754	3.352	346536	347036	0.0306223
USA300HOU_0313	48	2676	1213	795	0.0044233	0.453493	500	5.352	2.426	347047	347547	0.0149548
USA300HOU_0314	53	3418	1765	1021	0.00763816	0.516525	495	6.90505	3.56566	347558	348053	0.0218267
USA300HOU_0315	48	3166	2633	874	0.0205505	0.831702	491	6.44807	5.36253	348064	348555	0.0432178
USA300HOU_0316	80	3150	1702	2414	0.00340528	0.540463	683	4.61201	2.49195	348765	349448	0.0126488
USA300HOU_0317	49	3237	1420	823	0.00356179	0.438851	500	6.474	2.84	350034	350534	0.0130568
USA300HOU_0318	40	2504	1093	561	0.0107136	0.436727	500	5.008	2.186	350546	351046	0.0276694
USA300HOU_0319	54	4743	2640	1146	0.027694	0.556703	500	9.486	5.28	351568	352068	0.0546649
USA300HOU_0320	43	3153	1681	757	0.0745977	0.533291	488	6.46107	3.44467	352079	352567	0.114517
USA300HOU_0321	10	681	295	33	0.0987616	0.434018	113	6.02655	2.61062	352588	352701	0.141951
USA300HOU_0322	42	2498	1395	671	0.0294964	0.558623	377	6.62599	3.70027	353187	353564	0.0574523
USA300HOU_0323	40	2180	1198	568	0.0129857	0.549748	398	5.47739	3.01005	353717	354115	0.0317133
USA300HOU_0324	90	3828	1670	2898	0.000378746	0.436406	845	4.53018	1.97633	354331	355176	0.00262216
USA300HOU_0325	119	6089	7478	6956	0.406914	1.22808	1307	4.65876	5.7215	355392	356699	0.429973
USA300HOU_0326	22	904	922	227	0.370209	1.01989	239	3.78243	3.85774	356620	356859	0.399642
USA300HOU_0327	78	4109	1856	2176	0.000949237	0.451825	890	4.61685	2.08539	357283	358173	0.00517665
USA300HOU_0328	86	1998	1040	2697	0.000847369	0.52076	1049	1.90467	0.99142	358422	359471	0.00480749
USA300HOU_0329	57	2269	820	1086	0.0009207	0.361674	677	3.35155	1.21123	359484	360161	0.00508933
USA300HOU_0330	99	4047	1971	3552	0.000356148	0.487154	1031	3.92532	1.91174	360369	361400	0.00252348
USA300HOU_0331	94	2872	1409	3215	0.000492533	0.490776	1118	2.56887	1.26029	361743	362861	0.00321873
USA300HOU_0332	61	1980	1046	1384	0.00593317	0.528521	923	2.14518	1.13326	362836	363759	0.0185004
USA300HOU_0333	116	3591	1687	5015	0.000287887	0.469933	1220	2.94344	1.38279	363770	364990	0.00220157
USA300HOU_0334	136	6869	3291	7054	0.000300563	0.479185	1532	4.48368	2.14817	365095	366627	0.00225988
USA300HOU_0335	59	2179	965	1144	0.000532925	0.443119	881	2.47333	1.09535	366667	367548	0.00335912
USA300HOU_0336	70	2657	1435	1923	0.0131054	0.540256	902	2.94568	1.59091	367664	368566	0.0319023
USA300HOU_0337	70	3440	1512	1819	0.00396742	0.439698	800	4.3	1.89	368844	369644	0.0139865
USA300HOU_0338	48	3480	2322	892	0.0277416	0.667337	668	5.20958	3.47605	369784	370452	0.0547203
USA300HOU_0339	116	6026	2660	4819	5.65506e-05	0.441513	1361	4.42763	1.95445	370579	371940	0.000635229
USA300HOU_0340	149	5410	2760	7879	5.49397e-06	0.510257	2072	2.611	1.33205	372310	374382	8.98633e-05
USA300HOU_0341	68	2254	981	1690	0.00297568	0.435477	827	2.72551	1.18622	374624	375451	0.0115758
USA300HOU_0342	75	1735	932	2132	0.00369826	0.537442	1199	1.44704	0.777314	375524	376723	0.0133299
USA300HOU_0343	9	163	26	30	0.177613	0.164634	92	1.77174	0.282609	376819	376911	0.223575
USA300HOU_0344	80	3234	1216	2154	0.000161949	0.376198	1001	3.23077	1.21479	377025	378026	0.00139806
USA300HOU_0345	20	532	191	159	0.12808	0.360225	332	1.60241	0.575301	378060	378392	0.175034
USA300HOU_0346	59	3916	2419	1339	0.0149312	0.61782	800	4.895	3.02375	378393	379193	0.0347128
USA300HOU_0347	67	4129	1750	1647	0.00359049	0.423971	944	4.37394	1.85381	379183	380127	0.0131276
USA300HOU_0348	85	3131	1409	2693	0.00162437	0.450192	1022	3.0636	1.37867	380105	381127	0.00762311
USA300HOU_0349	61	1496	3810	1329	0.00236728	2.54576	1025	1.45951	3.71707	381442	382467	0.010017
USA300HOU_0350	112	2384	1280	4403	3.65053e-05	0.537107	1346	1.77117	0.950966	382560	383906	0.000451794
USA300HOU_0351	25	879	644	270	0.205612	0.732955	293	3	2.19795	383921	384214	0.252125
USA300HOU_0352	31	1031	668	403	0.137192	0.648256	443	2.32731	1.5079	384207	384650	0.184661
USA300HOU_0353	158	7529	3680	9337	4.34626e-05	0.488845	1955	3.85115	1.88235	384655	386610	0.000517297
USA300HOU_0354	32	905	338	356	0.0170135	0.374172	419	2.1599	0.806683	386822	387241	0.0377973
USA300HOU_0355	132	4112	2141	5889	2.17769e-06	0.520788	1355	3.03469	1.58007	387348	388703	4.14353e-05
USA300HOU_0356	40	1205	610	652	0.0665074	0.506633	440	2.73864	1.38636	388807	389247	0.104919
USA300HOU_0357	116	4971	2405	5088	0.000607689	0.48391	1358	3.66053	1.77099	389330	390688	0.00371927
USA300HOU_0358	75	2233	1205	2089	0.00297255	0.539839	926	2.41145	1.3013	390996	391922	0.0115758
USA300HOU_0359	72	1997	1097	2061	0.0151292	0.54955	1061	1.88219	1.03393	391936	392997	0.0348856
USA300HOU_0360	37	2134	1210	531	0.0479009	0.567213	566	3.77032	2.13781	393011	393577	0.0823471
USA300HOU_0361	101	7381	4178	4105	0.00739819	0.566107	995	7.41809	4.19899	393637	394632	0.0213547
USA300HOU_0362	26	378	225	273	0.112676	0.596306	395	0.956962	0.56962	394631	395026	0.15821
USA300HOU_0363	41	1257	577	614	0.0168677	0.459459	545	2.30642	1.05872	395106	395651	0.0375629
USA300HOU_0364	65	1759	858	1546	0.00364351	0.488068	854	2.05972	1.00468	395919	396773	0.013232
USA300HOU_0365	95	2347	1079	3392	0.00126499	0.459966	1229	1.90968	0.87795	396770	397999	0.00629568
USA300HOU_0366	149	5819	2865	8604	0.000330051	0.49244	1712	3.39895	1.67348	397980	399692	0.00240404
USA300HOU_0367	56	3988	2001	1150	0.00746662	0.50188	656	6.07927	3.0503	399784	400440	0.0215079
USA300HOU_0368	15	385	316	81	0.089784	0.821244	215	1.7907	1.46977	400502	400717	0.132502
USA300HOU_0369	25	1905	970	245	0.0978988	0.509444	389	4.89717	2.49357	400826	401215	0.14118
USA300HOU_0370	11	75	5	30	0.0190725	0.0789474	203	0.369458	0.0246305	401456	401659	0.0409723
USA300HOU_0371	74	3991	1967	2057	0.00408454	0.492986	713	5.59748	2.75877	401656	402369	0.0142627
USA300HOU_0372	72	3400	1434	1800	0.000702389	0.421935	842	4.038	1.70309	402394	403236	0.00416225
USA300HOU_0373	71	6009	3066	1974	0.012303	0.510316	629	9.55326	4.8744	403236	403865	0.0304721
USA300HOU_0374	114	7568	3479	5051	0.00176993	0.45977	1133	6.67961	3.07061	404232	405365	0.00812324
USA300HOU_0375	84	68	8	3317	0.0884355	0.130435	1181	0.0575783	0.00677392	405904	407085	0.130875
USA300HOU_0376	50	1255	743	961	0.0213581	0.592357	752	1.66888	0.988032	407168	407920	0.0444814
USA300HOU_0377	173	7213	3808	11103	1.30519e-05	0.528001	2228	3.23743	1.70916	407963	410191	0.000191132
USA300HOU_0378	138	5022	3254	7747	0.00293242	0.648019	1841	2.72787	1.76752	410188	412029	0.0115196
USA300HOU_0379	76	2361	2274	2127	0.0019454	0.963167	1160	2.03534	1.96034	411998	413158	0.00872947
USA300HOU_0380	88	3026	1497	2510	2.40961e-05	0.494879	1103	2.74343	1.35721	413155	414258	0.00031836
USA300HOU_0381	60	2854	862	1312	0.00427787	0.302277	845	3.37751	1.02012	414922	415767	0.0146321
USA300HOU_0382	90	3614	5321	3647	0.123301	1.4722	881	4.10216	6.03973	415924	416805	0.169888
USA300HOU_0383	15	24	85	90	0.169956	3.44	203	0.118227	0.418719	416835	417038	0.216803
USA300HOU_0384	95	1375	1865	4274	0.259854	1.3561	1097	1.25342	1.70009	417050	418147	0.303724
USA300HOU_0385	17	354	421	139	0.438267	1.18873	191	1.8534	2.20419	418233	418424	0.456039
USA300HOU_0386	29	276	209	403	0.371189	0.758123	269	1.02602	0.776952	418408	418677	0.400546
USA300HOU_0387	22	2	3	241	0.490608	1.33333	296	0.00675676	0.0101351	418668	418964	0.498958
USA300HOU_0388	32	1	3	480	0.156563	2	503	0.00198807	0.00596421	418985	419488	0.203299
USA300HOU_0389	24	241	287	280	0.410119	1.19008	242	0.995868	1.18595	419540	419782	0.432216
USA300HOU_0390	100	3612	1616	3674	0.000505374	0.447551	974	3.70842	1.65914	420048	421022	0.003278
USA300HOU_0391	59	2671	1398	1398	0.0309392	0.523578	547	4.883	2.55576	421025	421572	0.0595164
USA300HOU_0392	61	1982	1059	1395	0.00807786	0.534544	611	3.24386	1.73322	421932	422543	0.0224801
USA300HOU_0393	11	83	43	37	0.0646967	0.52381	119	0.697479	0.361345	422640	422759	0.102758
USA300HOU_0394	35	1103	494	473	0.0491383	0.44837	368	2.99728	1.34239	422912	423280	0.0843189
USA300HOU_0395	38	1395	1250	635	0.181837	0.896132	572	2.43881	2.18531	423461	424033	0.227561
USA300HOU_0396	24	656	451	221	0.084613	0.687976	263	2.4943	1.71483	424171	424434	0.126355
USA300HOU_0397	25	986	351	153	0.0010028	0.356636	251	3.92829	1.39841	424734	424985	0.00539389
USA300HOU_0398	21	978	296	145	0.0289354	0.303371	209	4.67943	1.41627	425024	425233	0.056596
USA300HOU_0399	39	1497	1008	696	0.255302	0.673565	581	2.57659	1.73494	425411	425992	0.299154
USA300HOU_0400	37	1562	752	553	0.075507	0.481766	383	4.07833	1.96345	426058	426441	0.115786
USA300HOU_0401	57	2504	2500	1447	0.155577	0.998403	626	4	3.99361	426696	427322	0.202509
USA300HOU_0402	32	2490	1812	428	0.128397	0.72782	293	8.49829	6.1843	427395	427688	0.175355
USA300HOU_0403	97	1603	230	2690	3.26969e-08	0.144015	1523	1.05253	0.151018	427767	429290	1.03303e-06
USA300HOU_0404	39	327	113	437	0.000376824	0.347561	569	0.574692	0.198594	429306	429875	0.00261533
USA300HOU_0405	56	2768	1352	1107	0.00279084	0.488624	806	3.43424	1.67742	430316	431122	0.0111512
USA300HOU_0406	96	2911	1474	3675	0.00671677	0.506525	1388	2.09726	1.06196	431203	432591	0.0200286
USA300HOU_0407	15	205	142	84	0.123587	0.694175	247	0.82996	0.574899	432985	433232	0.170198
USA300HOU_0408	49	767	55	511	1.51959e-07	0.0729167	956	0.802301	0.0575314	433568	434524	3.8639e-06
USA300HOU_0409	57	1904	2631	1148	0.00334703	1.38163	662	2.87613	3.97432	434642	435304	0.0124656
USA300HOU_0410	36	1315	593	484	0.0302826	0.451368	407	3.23096	1.457	435447	435854	0.0585666
USA300HOU_0411	35	696	11198	419	0.0107714	16.0674	578	1.20415	19.3737	436367	436945	0.0277674
USA300HOU_0412	124	4668	94780	4886	2.76922e-07	20.3001	1268	3.68139	74.7476	436945	438213	6.56399e-06
USA300HOU_0413	119	47	19671	3945	7.15569e-12	409.833	1466	0.03206	13.4181	438251	439717	3.84894e-10
USA300HOU_0414	117	44	350	5465	0.000238058	7.8	1541	0.0285529	0.227125	439742	441283	0.00188093
USA300HOU_0415	64	1324	531	1315	0.000168289	0.401509	536	2.47015	0.990672	441396	441932	0.00143508
USA300HOU_0416	76	5108	2102	2091	0.00154421	0.411627	704	7.25568	2.9858	442325	443029	0.00738317
USA300HOU_0417	24	681	373	238	0.151212	0.548387	272	2.50368	1.37132	443428	443700	0.19875
USA300HOU_0418	21	2034	975	177	0.13603	0.479607	239	8.51046	4.0795	443741	443980	0.183273
USA300HOU_0419	10	202	81	29	0.0520438	0.403941	152	1.32895	0.532895	443961	444113	0.0872728
USA300HOU_0420	37	2199	952	538	0.055402	0.433182	359	6.12535	2.65181	444637	444996	0.091499
USA300HOU_0421	68	4149	1794	1800	0.0123043	0.43253	845	4.91006	2.12308	445015	445860	0.0304721
USA300HOU_0422	59	2685	1432	1379	0.0243145	0.533507	680	3.94853	2.10588	446332	447012	0.0493167
USA300HOU_0423	75	2258	2876	2060	0.00210757	1.27357	695	3.24892	4.13813	447298	447993	0.00918206
USA300HOU_0424	78	1927	9954	2245	0.00188142	5.16338	1058	1.82136	9.40832	448284	449342	0.00848764
USA300HOU_0425	9	127	113	38	0.444853	0.890625	137	0.927007	0.824818	449461	449598	0.461862
USA300HOU_0426	67	2598	1192	1828	0.0293375	0.459023	926	2.80562	1.28726	449707	450633	0.0572052
USA300HOU_0427	67	1830	751	1589	0.00155835	0.410705	719	2.5452	1.04451	450982	451701	0.00743806
USA300HOU_0428	63	2057	1104	1528	0.012244	0.536929	695	2.95971	1.58849	452147	452842	0.0304143
USA300HOU_0429	64	1514	792	1419	0.00120723	0.523432	695	2.17842	1.13957	453263	453958	0.006106
USA300HOU_0430	65	1876	915	1618	0.00960821	0.488013	698	2.68768	1.31089	454302	455000	0.025449
USA300HOU_0431	66	2863	1134	1644	0.00644616	0.396299	698	4.10172	1.62464	455380	456078	0.0194708
USA300HOU_0432	62	1542	708	1396	0.00384204	0.459494	683	2.25769	1.0366	456444	457127	0.0136685
USA300HOU_0433	108	2827	1815	4827	0.0127682	0.64215	1556	1.81684	1.16645	457391	458947	0.031272
USA300HOU_0434	118	5251	2621	5668	0.00582465	0.499238	1211	4.33609	2.16433	458940	460151	0.0182641
USA300HOU_0435	72	3343	1498	1748	0.000342401	0.448266	677	4.93796	2.2127	460534	461211	0.00246194
USA300HOU_0436	124	5221	2016	5510	4.61372e-05	0.38625	1508	3.4622	1.33687	461233	462741	0.00053994
USA300HOU_0437	25	992	661	218	0.032566	0.666667	308	3.22078	2.1461	462844	463152	0.0615453
USA300HOU_0438	73	3192	1642	2018	0.00516756	0.514563	803	3.97509	2.04483	463490	464293	0.0167302
USA300HOU_0439	75	4156	2034	2188	0.0089318	0.489536	800	5.195	2.5425	464324	465124	0.0240333
USA300HOU_0440	70	3166	1266	1669	0.000515509	0.400063	807	3.92317	1.56877	465143	465950	0.00331466
USA300HOU_0441	74	3607	1755	2062	0.00415028	0.486696	800	4.50875	2.19375	465999	466799	0.0144382
USA300HOU_0442	69	2560	1415	1773	0.00418626	0.552909	770	3.32468	1.83766	466818	467588	0.0144555
USA300HOU_0443	64	2331	1102	1443	0.00172695	0.472985	791	2.9469	1.39317	467620	468411	0.00801042
USA300HOU_0444	75	3947	2004	2247	0.0163545	0.507852	776	5.08634	2.58247	468481	469257	0.0368949
USA300HOU_0445	69	2989	1462	1796	0.00603931	0.489298	815	3.66748	1.79387	469433	470248	0.0187033
USA300HOU_0446	64	1884	1183	1548	0.00802294	0.628117	785	2.4	1.50701	470267	471052	0.0224208
USA300HOU_0447	79	4864	2689	2474	0.0111272	0.552929	815	5.9681	3.29939	471232	472047	0.0283967
USA300HOU_0448	116	3730	2189	5154	0.000938313	0.586974	1328	2.80873	1.64834	472037	473365	0.00515635
USA300HOU_0449	28	1212	696	295	0.0557106	0.574608	323	3.75232	2.1548	473362	473685	0.0917844
USA300HOU_0450	26	1461	799	245	0.0444222	0.547196	314	4.65287	2.54459	473704	474018	0.0775346
USA300HOU_0451	21	1128	998	163	0.0756902	0.884854	194	5.81443	5.14433	474308	474502	0.115939
USA300HOU_0452	81	2669	2341	2726	0.0284745	0.877154	1202	2.22047	1.94759	474687	475889	0.0559293
USA300HOU_0453	13	2978	1187	46	0.0240816	0.398792	143	20.8252	8.3007	475992	476135	0.0489863
USA300HOU_0454	10	442	269	45	0.38088	0.609481	128	3.45312	2.10156	476158	476286	0.408326
USA300HOU_0455	5	18	49	12	0.5	2.63158	65	0.276923	0.753846	476794	476859	0.5
USA300HOU_0456	5	147	22	5	0.0693959	0.155405	65	2.26154	0.338462	476891	476956	0.108407
USA300HOU_0457	127	104	18	6865	0.00104119	0.180952	1484	0.0700809	0.0121294	477477	478961	0.00552603
USA300HOU_0458	174	107	44	14004	0.0358668	0.416667	2705	0.0395564	0.0162662	478974	481679	0.0662612
USA300HOU_0459	31	13	12	409	0.0513444	0.928571	362	0.0359116	0.0331492	481841	482203	0.0868576
USA300HOU_0460	57	4199	2317	1359	0.0651348	0.551905	416	10.0938	5.56971	482432	482848	0.103278
USA300HOU_0461	62	2600	1695	1484	0.0137271	0.652057	674	3.85757	2.51484	482886	483560	0.0327562
USA300HOU_0462	57	2185	991	1123	0.00218216	0.453797	734	2.97684	1.35014	483597	484331	0.00939941
USA300HOU_0463	8	654	304	28	0.373159	0.465649	113	5.78761	2.69027	484509	484622	0.402206
USA300HOU_0464	68	1442	1240	1752	0.00593306	0.860014	842	1.71259	1.47268	490400	491242	0.0185004
USA300HOU_0465	99	10071	18855	4385	0.10004	1.87212	1004	10.0309	18.7799	491574	492578	0.143274
USA300HOU_0466	27	657	439	282	0.0740801	0.668693	269	2.44238	1.63197	492763	493032	0.11391
USA300HOU_0467	32	578	420	390	0.0478736	0.727116	404	1.43069	1.0396	493172	493576	0.0823471
USA300HOU_0468	37	1646	915	577	0.118836	0.556163	485	3.39381	1.8866	493566	494051	0.165119
USA300HOU_0469	70	2058	1258	1779	0.00203887	0.611462	782	2.63171	1.6087	494220	495002	0.00899428
USA300HOU_0470	107	6165	3867	4619	0.00694467	0.627311	1118	5.51431	3.45886	494999	496117	0.0203822
USA300HOU_0471	86	3888	2075	2635	0.000492187	0.533813	884	4.39819	2.34729	496232	497116	0.00321873
USA300HOU_0472	333	10425	5104	41464	3.7896e-09	0.489641	4499	2.31718	1.13447	497297	501796	1.41327e-07
USA300HOU_0473	111	3970	1970	4320	4.55332e-05	0.496349	1463	2.7136	1.34655	501814	503277	0.000535111
USA300HOU_0474	110	3124	1617	4304	8.3263e-05	0.51776	1427	2.18921	1.13315	504109	505536	0.000843792
USA300HOU_0475	122	975	1103	7261	0.360545	1.13115	1640	0.594512	0.672561	505600	507240	0.391325
USA300HOU_0476	43	1914	1146	622	0.0042593	0.598956	524	3.65267	2.18702	508632	509156	0.0146175
USA300HOU_0477	118	11	15	6835	0.300015	1.33333	1673	0.00657501	0.00896593	509249	510922	0.338092
USA300HOU_0478	19	1	1	180	0.484952	1	317	0.00315457	0.00315457	511012	511329	0.495724
USA300HOU_0479	52	12	15	1277	0.199385	1.23077	596	0.0201342	0.0251678	511336	511932	0.245891
USA300HOU_0480	110	1313	265	4029	2.94795e-06	0.202435	1337	0.982049	0.198205	518695	520032	5.31962e-05
USA300HOU_0481	53	16	7	1402	0.488991	0.470588	626	0.0255591	0.0111821	520025	520651	0.498799
USA300HOU_0482	24	589	200	204	0.0383465	0.340678	329	1.79027	0.607903	520679	521008	0.0693311
USA300HOU_0483	82	8	7	3283	0.284818	0.888889	926	0.00863931	0.0075594	521222	522148	0.324964
USA300HOU_0484	76	2698	2512	2720	0.260103	0.931086	803	3.3599	3.12827	522149	522952	0.303762
USA300HOU_0485	19	351	145	122	0.0438261	0.414773	317	1.10726	0.457413	522999	523316	0.0767574
USA300HOU_0486	9	477	209	25	0.0924362	0.439331	98	4.86735	2.13265	523309	523407	0.135363
USA300HOU_0487	55	2373	1388	1160	0.0163141	0.585088	725	3.2731	1.91448	523590	524315	0.0368584
USA300HOU_0488	24	552	252	184	0.0150426	0.457505	248	2.22581	1.01613	524308	524556	0.0348225
USA300HOU_0489	72	2807	1856	2251	0.0792653	0.661325	839	3.34565	2.21216	524558	525397	0.120165
USA300HOU_0490	167	199	1812	13530	0.219086	9.065	1973	0.100862	0.918398	525682	527655	0.265836
USA300HOU_0491	53	622	3119	1285	0.222768	5.00803	773	0.804657	4.03493	527686	528459	0.269383
USA300HOU_0492	42	203	138	648	0.0115157	0.681373	536	0.378731	0.257463	528626	529162	0.029096
USA300HOU_0493	75	91	621	2688	0.253068	6.76087	893	0.101904	0.695409	529173	530066	0.297283
USA300HOU_0494	15	1095	331	67	0.0305154	0.30292	263	4.1635	1.25856	530166	530429	0.0589255
USA300HOU_0495	48	1025	655	793	0.00379727	0.639376	653	1.56968	1.00306	536154	536807	0.0135645
USA300HOU_0496	45	3	10	943	0.143853	2.75	572	0.00524476	0.0174825	537118	537690	0.191965
USA300HOU_0497	264	5950	191	12439	8.56512e-43	0.0322635	3506	1.69709	0.054478	537690	541196	9.58266e-41
USA300HOU_0498	161	4375	98	4600	7.29499e-27	0.0226234	1526	2.86697	0.0642202	541186	542712	7.55707e-25
USA300HOU_0499	91	1034	48	2407	9.7536e-09	0.047343	1193	0.866723	0.0402347	542712	543905	3.28685e-07
USA300HOU_0500	24	2	12	240	0.0441006	4.33333	263	0.00760456	0.0456274	543902	544165	0.0771416
USA300HOU_0501	21	4	1	209	0.277057	0.4	392	0.0102041	0.00255102	544183	544575	0.3189
USA300HOU_0502	29	135	91	368	0.189719	0.676471	401	0.336658	0.226933	544680	545081	0.235391
USA300HOU_0503	128	99	53	8126	0.408786	0.54	1295	0.0764479	0.0409266	545261	546556	0.431299
USA300HOU_0504	60	7	63	1726	0.245841	8	557	0.0125673	0.113106	546543	547100	0.291304
USA300HOU_0505	153	1537	28708	8188	1.25212e-06	18.6664	2093	0.734353	13.7162	547357	549450	2.55634e-05
USA300HOU_0506	57	1745	2230	1305	0.0324756	1.27778	881	1.9807	2.53121	549679	550560	0.0614575
USA300HOU_0507	74	2589	958	1928	0.000861708	0.37027	932	2.7779	1.0279	550739	551671	0.00487894
USA300HOU_0508	62	50	22	1841	0.238698	0.45098	803	0.0622665	0.0273973	551887	552690	0.284419
USA300HOU_0509	30	1	1	450	0.490517	1	371	0.00269542	0.00269542	552662	553033	0.498958
USA300HOU_0510	129	3153	1851	6750	0.00303535	0.587191	1382	2.28148	1.33936	562589	563971	0.0117102
USA300HOU_0511	66	736	852	2138	0.426701	1.15739	887	0.829763	0.960541	564075	564962	0.445995
USA300HOU_0512	61	1263	707	1407	0.00889001	0.560127	560	2.25536	1.2625	564966	565526	0.0239782
USA300HOU_0513	14	311	189	85	0.280462	0.608974	152	2.04605	1.24342	565535	565687	0.321365
USA300HOU_0514	112	3928	3352	5829	0.176959	0.853398	1214	3.23558	2.76112	565734	566948	0.223053
USA300HOU_0515	39	1359	341	455	0.00101984	0.251471	461	2.94794	0.739696	567106	567567	0.00547505
USA300HOU_0516	31	416	205	337	0.01805	0.494005	566	0.734982	0.362191	567586	568152	0.0396278
USA300HOU_0517	88	4017	2338	2812	0.000756195	0.58213	1010	3.97723	2.31485	568139	569149	0.00442485
USA300HOU_0518	193	3610	3507	15845	0.00500226	0.971476	2456	1.46987	1.42793	569163	571619	0.0163833
USA300HOU_0519	99	1779	433	2885	1.1938e-07	0.24382	1364	1.30425	0.317449	572104	573468	3.18007e-06
USA300HOU_0520	109	3852	4181	4864	0.00921583	1.08539	1073	3.58993	3.89655	573493	574566	0.0245961
USA300HOU_0521	105	4	10	5150	0.0244482	2.2	1454	0.00275103	0.00687758	575123	576577	0.0494802
USA300HOU_0522	53	35	144	1284	0.134314	4.02778	731	0.0478796	0.19699	576916	577647	0.181574
USA300HOU_0523	127	28	41	7991	0.405274	1.44828	1430	0.0195804	0.0286713	577601	579031	0.42905
USA300HOU_0524	44	772	246	658	0.00392462	0.319534	404	1.91089	0.608911	579024	579428	0.0138951
USA300HOU_0525	59	1640	903	1433	0.045635	0.550884	746	2.19839	1.21046	579436	580182	0.0793294
USA300HOU_0526	40	2262	1107	673	0.108617	0.489616	524	4.31679	2.1126	580182	580706	0.153435
USA300HOU_0527	54	2519	1318	1159	0.032793	0.523413	569	4.42707	2.31634	580787	581356	0.0617656
USA300HOU_0528	11	14	1879	49	0.191096	125.333	143	0.0979021	13.1399	581471	581614	0.236712
USA300HOU_0529	18	3	981	153	0.327253	245.5	182	0.0164835	5.39011	581670	581852	0.361878
USA300HOU_0530	39	174	90	609	0.0443358	0.52	548	0.317518	0.164234	581865	582413	0.0775045
USA300HOU_0531	33	1	0	528	0.166099	0.5	422	0.00236967	0	582594	583016	0.213207
USA300HOU_0532	53	7	6	1381	0.391665	0.875	692	0.0101156	0.00867052	583224	583916	0.417495
USA300HOU_0533	41	1	6	799	0.154146	3.5	500	0.002	0.012	584188	584688	0.201283
USA300HOU_0534	26	2	6	324	0.314414	2.33333	368	0.00543478	0.0163043	584731	585099	0.350086
USA300HOU_0535	43	1524	2476	919	0.484408	1.62426	608	2.50658	4.07237	585274	585882	0.495417
USA300HOU_0536	267	38	98	33517	0.00615895	2.53846	3551	0.0107012	0.0275979	586097	589648	0.0188726
USA300HOU_0537	274	15	15	37538	0.499708	1	3623	0.00414022	0.00414022	589785	593408	0.5
USA300HOU_0538	27	1	1	364	0.489453	1	311	0.00321543	0.00321543	593488	593799	0.498958
USA300HOU_0539	35	7	14	578	0.20882	1.875	413	0.0169492	0.0338983	593897	594310	0.255052
USA300HOU_0540	40	4	3	780	0.289287	0.8	470	0.00851064	0.00638298	594376	594846	0.329148
USA300HOU_0541	77	8	207	2811	0.117835	23.1111	1184	0.00675676	0.174831	597267	598451	0.164053
USA300HOU_0542	94	1895	2904	3472	0.00444306	1.53217	1175	1.61277	2.47149	598733	599908	0.0149643
USA300HOU_0543	98	2068	1407	3639	0.00106877	0.680522	1187	1.74221	1.18534	600079	601266	0.00562965
USA300HOU_0544	71	3410	1597	1957	0.00936443	0.468484	878	3.88383	1.81891	601532	602410	0.024874
USA300HOU_0545	161	5119	1930	9426	6.48144e-06	0.377148	1640	3.12134	1.17683	602567	604207	0.00010479
USA300HOU_0546	86	3112	1423	2772	0.00204701	0.457437	965	3.22487	1.47461	604421	605386	0.00900233
USA300HOU_0547	96	53	8	3780	0.000118163	0.166667	1076	0.0492565	0.00743494	605721	606797	0.00112035
USA300HOU_0548	17	500	234	93	0.0380729	0.469062	173	2.89017	1.3526	606770	606943	0.0691044
USA300HOU_0549	59	1547	448	1167	0.000817873	0.290052	683	2.26501	0.65593	607047	607730	0.00466855
USA300HOU_0550	53	1522	715	1102	0.0271805	0.470125	662	2.29909	1.08006	607846	608508	0.0539941
USA300HOU_0551	69	4941	1953	1697	0.00167938	0.395386	662	7.46375	2.95015	608501	609163	0.00785491
USA300HOU_0552	40	357	340	769	0.378549	0.952514	470	0.759574	0.723404	609185	609655	0.406762
USA300HOU_0553	71	1982	891	2063	0.0271122	0.449823	869	2.28078	1.02532	609802	610671	0.0539281
USA300HOU_0554	48	198	77	799	0.00138391	0.39196	566	0.349823	0.136042	610692	611258	0.00675531
USA300HOU_0555	229	6324	3049	20211	6.42537e-06	0.482213	2843	2.22441	1.07246	611689	614532	0.000104487
USA300HOU_0556	345	8583	6177	41749	2.27422e-12	0.719711	4145	2.07069	1.49023	614899	619044	1.2722e-10
USA300HOU_0557	268	6499	2997	25664	2.21365e-09	0.461231	3464	1.87615	0.865185	619438	622902	8.59943e-08
USA300HOU_0558	125	3933	2324	5386	7.93939e-06	0.591002	1472	2.67188	1.5788	623021	624493	0.000123369
USA300HOU_0559	145	6221	2912	8397	0.00127981	0.468177	1490	4.17517	1.95436	624617	626107	0.00635812
USA300HOU_0560	70	12	9	2345	0.19336	0.769231	878	0.0136674	0.0102506	626389	627267	0.23941
USA300HOU_0561	50	1441	1163	1014	0.0416037	0.807212	665	2.16692	1.74887	627280	627945	0.0736025
USA300HOU_0562	27	439	327	345	0.365946	0.745455	368	1.19293	0.888587	627959	628327	0.395805
USA300HOU_0563	63	2002	2129	1348	0.000566209	1.0634	758	2.64116	2.80871	628597	629355	0.00350373
USA300HOU_0564	56	1786	875	1163	0.00890636	0.490207	632	2.82595	1.38449	629432	630064	0.0239991
USA300HOU_0565	34	1332	629	424	0.0284131	0.472618	548	2.43066	1.14781	630066	630614	0.0558478
USA300HOU_0566	50	2082	1079	1052	0.0824755	0.518483	647	3.21793	1.6677	630727	631374	0.123824
USA300HOU_0567	133	5803	5004	6593	0.000147526	0.862336	1400	4.145	3.57429	631876	633276	0.00130994
USA300HOU_0568	120	3166	1991	5836	0.00516799	0.628986	1376	2.30087	1.44695	633820	635196	0.0167302
USA300HOU_0569	78	1945	1036	2449	0.0149425	0.532888	1139	1.70764	0.90957	635198	636337	0.0347128
USA300HOU_0570	34	2155	1438	439	0.0332693	0.66744	365	5.90411	3.93973	636312	636677	0.062275
USA300HOU_0571	22	450	159	167	0.0348339	0.354767	269	1.67286	0.591078	636680	636949	0.0644808
USA300HOU_0572	15	430	332	99	0.292233	0.772622	167	2.57485	1.98802	637150	637317	0.331727
USA300HOU_0573	64	3141	1579	1546	0.00781277	0.502864	830	3.78434	1.90241	637824	638654	0.0221514
USA300HOU_0574	54	2061	1361	1197	0.0501585	0.660524	656	3.14177	2.0747	638838	639494	0.0853885
USA300HOU_0575	26	3000	1762	235	0.030144	0.587471	380	7.89474	4.63684	639495	639875	0.0583978
USA300HOU_0576	37	1507	1253	531	0.0471146	0.831565	368	4.09511	3.40489	640008	640376	0.0812558
USA300HOU_0577	134	6929	7876	7045	0.00108992	1.13665	1484	4.66914	5.30728	640497	641981	0.00568164
USA300HOU_0578	43	878	523	760	0.0704839	0.596132	452	1.94248	1.15708	642123	642575	0.109524
USA300HOU_0579	60	1313	634	1333	0.00650371	0.483257	764	1.71859	0.829843	642588	643352	0.0195811
USA300HOU_0580	64	40	69	1997	0.365942	1.70732	752	0.0531915	0.0917553	643901	644653	0.395805
USA300HOU_0581	56	6	10	1531	0.351114	1.57143	986	0.00608519	0.010142	644821	645807	0.383021
USA300HOU_0582	61	36	16	1585	0.0275894	0.459459	836	0.0430622	0.0191388	645810	646646	0.0545581
USA300HOU_0583	69	7	16	2341	0.363481	2.125	920	0.0076087	0.0173913	647233	648153	0.393443
USA300HOU_0584	68	101	23	2245	0.29292	0.235294	983	0.102747	0.0233978	648158	649141	0.332238
USA300HOU_0585	95	6	13	4272	0.0881805	2	1076	0.00557621	0.0120818	649154	650230	0.130636
USA300HOU_0586	19	468	328	160	0.271824	0.701493	341	1.37243	0.961877	650407	650748	0.31443
USA300HOU_0587	132	4034	1783	6936	0.00176884	0.442131	1322	3.05144	1.34871	650800	652122	0.00812324
USA300HOU_0588	33	1400	455	359	0.00840654	0.325482	440	3.18182	1.03409	652109	652549	0.0231884
USA300HOU_0589	8	218	84	30	0.418023	0.388128	98	2.22449	0.857143	652530	652628	0.438728
USA300HOU_0590	4	142	15	2	0.0518768	0.111888	101	1.40594	0.148515	652607	652708	0.0870945
USA300HOU_0591	111	3590	1601	4782	0.00126156	0.446115	1415	2.5371	1.13145	653168	654583	0.00629282
USA300HOU_0592	86	2948	1685	2658	0.000630697	0.571719	626	4.70927	2.69169	654587	655213	0.00381006
USA300HOU_0593	79	3952	1771	2423	0.00665559	0.448267	641	6.16537	2.76287	655339	655980	0.0198886
USA300HOU_0594	63	2117	1014	1557	0.0169728	0.479226	617	3.43112	1.64344	656068	656685	0.0377369
USA300HOU_0595	74	3120	1592	2244	0.0286654	0.510413	629	4.96025	2.531	656760	657389	0.0562251
USA300HOU_0596	15	547	126	74	0.0546348	0.231752	116	4.71552	1.08621	657446	657562	0.0905294
USA300HOU_0597	76	1924	1123	2245	0.00838408	0.583896	620	3.10323	1.81129	657585	658205	0.0231722
USA300HOU_0598	74	3020	1301	1976	0.0012245	0.430983	641	4.71139	2.02964	658336	658977	0.00617104
USA300HOU_0599	71	1178	685	1778	0.00102535	0.581849	629	1.87281	1.08903	659024	659653	0.0054844
USA300HOU_0600	9	98	31	25	0.0850436	0.323232	80	1.225	0.3875	659659	659739	0.126727
USA300HOU_0601	63	2015	971	1480	0.00579959	0.482143	629	3.2035	1.54372	660106	660735	0.0182264
USA300HOU_0602	76	2429	977	2062	0.000988811	0.402469	650	3.73692	1.50308	660850	661500	0.0053392
USA300HOU_0603	70	1828	913	1715	0.000733564	0.499727	635	2.87874	1.4378	661537	662172	0.00432865
USA300HOU_0604	17	428	110	103	0.0740161	0.258741	245	1.74694	0.44898	662138	662383	0.113874
USA300HOU_0605	75	1888	893	1904	0.000288085	0.473266	626	3.01597	1.42652	662407	663033	0.00220157
USA300HOU_0606	72	2172	2990	2228	0.069118	1.37644	938	2.31557	3.18763	663303	664241	0.108062
USA300HOU_0607	43	1025	819	746	0.0595901	0.79922	536	1.91231	1.52799	664452	664988	0.0968468
USA300HOU_0608	47	2133	2706	1054	0.352071	1.26851	476	4.48109	5.68487	665157	665633	0.383915
USA300HOU_0609	112	3149	2934	5083	0.00635658	0.931746	1295	2.43166	2.26564	665673	666968	0.0192626
USA300HOU_0610	79	1724	644	1895	6.82687e-06	0.373913	1010	1.70693	0.637624	668016	669026	0.000108493
USA300HOU_0611	10	820	273	42	0.2943	0.333739	107	7.66355	2.5514	669101	669208	0.333532
USA300HOU_0612	35	6	24	595	0.327333	3.57143	428	0.0140187	0.0560748	669289	669717	0.361878
USA300HOU_0613	142	30	41	9728	0.157613	1.35484	1661	0.0180614	0.0246839	669714	671375	0.204378
USA300HOU_0614	64	1534	681	1393	0.000762275	0.4443	635	2.41575	1.07244	671763	672398	0.00445111
USA300HOU_0615	75	2847	1247	2099	0.00316768	0.438202	887	3.2097	1.40586	672777	673664	0.0120418
USA300HOU_0616	110	3052	1485	4433	0.000209466	0.486734	986	3.09533	1.50609	673776	674762	0.0017081
USA300HOU_0617	64	2840	1371	1464	0.00238423	0.482929	719	3.94993	1.90682	674817	675536	0.0100579
USA300HOU_0618	66	2202	648	1404	0.000173763	0.294598	800	2.7525	0.81	675520	676320	0.00147277
USA300HOU_0619	51	1175	631	856	0.00136367	0.537415	506	2.32213	1.24704	676456	676962	0.00669155
USA300HOU_0620	86	3228	4298	3258	0.0878615	1.33137	743	4.34455	5.78466	677097	677840	0.130302
USA300HOU_0621	77	2350	1064	2194	0.00223244	0.452999	788	2.98223	1.35025	678009	678797	0.00958105
USA300HOU_0622	29	235	695	361	0.171539	2.94915	374	0.628342	1.85829	679048	679422	0.218187
USA300HOU_0623	18	294	380	157	0.442481	1.29153	149	1.97315	2.55034	680132	680281	0.45991
USA300HOU_0624	58	1324	844	1447	0.093096	0.637736	560	2.36429	1.50714	680370	680930	0.136045
USA300HOU_0625	110	7515	4178	4681	0.00175733	0.556014	1020	7.36765	4.09608	681138	682158	0.00809762
USA300HOU_0626	44	3083	1668	782	0.0600478	0.54118	356	8.66011	4.68539	682267	682623	0.097308
USA300HOU_0627	54	2008	1156	1191	0.0495601	0.575908	590	3.40339	1.95932	682679	683269	0.0846273
USA300HOU_0628	88	2079	987	3089	0.00803725	0.475	1046	1.98757	0.943595	683276	684322	0.0224208
USA300HOU_0629	174	6045	4169	11335	1.84535e-05	0.689712	1847	3.27287	2.25717	684312	686159	0.000255518
USA300HOU_0630	140	4275	1846	6772	2.51854e-06	0.431946	1358	3.14801	1.35935	686164	687522	4.69624e-05
USA300HOU_0631	207	5276	2215	15260	1.12507e-07	0.419936	2495	2.11463	0.887776	687576	690071	3.05516e-06
USA300HOU_0632	47	1827	995	851	0.0265363	0.544858	383	4.77023	2.59791	690106	690489	0.0530772
USA300HOU_0633	25	710	216	196	0.0110926	0.305204	260	2.73077	0.830769	690501	690761	0.02836
USA300HOU_0634	106	3266	1592	4375	0.00230471	0.487603	1055	3.09573	1.509	690766	691821	0.00984165
USA300HOU_0635	99	1464	15258	3715	0.00112583	10.4157	1091	1.34189	13.9853	691882	692973	0.0057779
USA300HOU_0636	34	782	445	433	0.0305267	0.569604	302	2.5894	1.47351	693148	693450	0.0589255
USA300HOU_0637	34	971	528	433	0.0365069	0.544239	320	3.03437	1.65	693464	693784	0.067077
USA300HOU_0638	29	481	136	301	0.0289572	0.284232	284	1.69366	0.478873	693935	694219	0.056599
USA300HOU_0639	38	879	478	565	0.0465228	0.544318	401	2.19202	1.19202	694255	694656	0.0805722
USA300HOU_0640	23	450	165	122	0.000773172	0.368071	224	2.00893	0.736607	694851	695075	0.00449356
USA300HOU_0641	18	428	140	132	0.161837	0.328671	203	2.10837	0.689655	695092	695295	0.208836
USA300HOU_0642	58	3220	1541	1336	0.0275756	0.478733	560	5.75	2.75179	695454	696014	0.0545581
USA300HOU_0643	240	9121	4360	20732	3.76862e-08	0.478075	2402	3.79725	1.81515	696033	698435	1.1712e-06
USA300HOU_0644	36	871	503	505	0.0514873	0.577982	425	2.04941	1.18353	698422	698847	0.0868576
USA300HOU_0645	41	2232	1111	610	0.0152181	0.497985	344	6.48837	3.22965	698844	699188	0.0350041
USA300HOU_0646	153	4178	2148	8218	2.14747e-06	0.514238	1496	2.79278	1.43583	699178	700674	4.11402e-05
USA300HOU_0647	56	2019	1010	1145	0.00613268	0.500495	482	4.1888	2.09544	700675	701157	0.0188496
USA300HOU_0648	25	842	665	276	0.243505	0.790036	302	2.78808	2.20199	701154	701456	0.289085
USA300HOU_0649	36	985	757	496	0.0374643	0.768763	437	2.254	1.73227	701431	701868	0.0682656
USA300HOU_0650	195	5928	3184	14185	4.66483e-06	0.53719	2042	2.90304	1.55926	702208	704250	7.76639e-05
USA300HOU_0651	81	4614	54192	2484	0.00383119	11.7428	929	4.96663	58.3337	705410	706339	0.0136508
USA300HOU_0652	96	7158	3750	3337	0.000477564	0.523956	836	8.5622	4.48565	706336	707172	0.00314294
USA300HOU_0653	67	6554	3400	1669	0.00519518	0.518841	743	8.821	4.57604	707166	707909	0.0167793
USA300HOU_0654	62	985	122	1234	9.69023e-05	0.124746	644	1.5295	0.189441	708031	708675	0.000951003
USA300HOU_0655	84	3593	2372	2482	0.000400101	0.660267	752	4.77793	3.15426	708755	709507	0.00272283
USA300HOU_0656	66	11	54	2037	0.141763	4.58333	764	0.0143979	0.0706806	709743	710507	0.189809
USA300HOU_0657	58	20	9	1681	0.5	0.47619	794	0.0251889	0.011335	710568	711362	0.5
USA300HOU_0658	83	8	9	3324	0.218587	1.11111	833	0.00960384	0.0108043	711688	712521	0.265359
USA300HOU_0659	111	14	8	6041	0.300271	0.6	1103	0.0126927	0.00725295	712620	713723	0.338243
USA300HOU_0660	102	3809	2259	4242	0.0096625	0.593176	1061	3.59001	2.12912	713720	714781	0.0255203
USA300HOU_0661	31	77	17	473	0.443165	0.230769	398	0.193467	0.0427136	714844	715242	0.460451
USA300HOU_0662	120	3106	1167	3660	9.81716e-12	0.375925	1295	2.39846	0.901158	715359	716654	5.18087e-10
USA300HOU_0663	153	4044	2304	8930	0.000138357	0.569839	1727	2.34163	1.33411	717075	718802	0.00126054
USA300HOU_0664	9	587	190	38	0.42653	0.32483	80	7.3375	2.375	718873	718953	0.445983
USA300HOU_0665	110	3794	2632	4914	0.00706786	0.693808	1229	3.08706	2.14158	719161	720390	0.0206571
USA300HOU_0666	9	205	87	33	0.266011	0.427184	92	2.22826	0.945652	720645	720737	0.308855
USA300HOU_0667	75	2961	2488	2126	0.00476867	0.840311	833	3.55462	2.98679	720915	721748	0.0158033
USA300HOU_0668	59	1666	992	1215	0.00213373	0.595681	797	2.09034	1.24467	722030	722827	0.00926713
USA300HOU_0669	102	3581	1490	3539	3.21424e-05	0.416248	1004	3.56673	1.48406	722863	723867	0.000404966
USA300HOU_0670	100	3289	1722	3916	0.00343667	0.523708	1016	3.2372	1.69488	723864	724880	0.0127148
USA300HOU_0671	82	1789	831	2433	0.000883955	0.464804	968	1.84814	0.858471	725114	726082	0.00494484
USA300HOU_0672	41	760	337	644	0.0286875	0.444152	584	1.30137	0.577055	726124	726708	0.0562291
USA300HOU_0673	24	580	233	190	0.0183056	0.402754	362	1.60221	0.643646	726701	727063	0.0400318
USA300HOU_0674	43	141	252	907	0.406836	1.78169	497	0.283702	0.507042	727179	727676	0.429973
USA300HOU_0675	124	6489	18197	5507	5.49109e-05	2.80401	980	6.62143	18.5684	728219	729199	0.000624332
USA300HOU_0676	93	3110	1774	3470	0.00897275	0.570556	1043	2.98178	1.70086	729350	730393	0.0240926
USA300HOU_0677	55	2037	1295	1195	0.0275085	0.635918	428	4.75935	3.0257	730722	731150	0.0545296
USA300HOU_0678	41	1709	575	621	0.0202169	0.336842	506	3.37747	1.13636	731359	731865	0.0428383
USA300HOU_0679	80	4434	2350	2251	0.000446284	0.530101	923	4.8039	2.54605	731978	732901	0.00297204
USA300HOU_0680	54	1545	286	812	1.72208e-05	0.18564	674	2.29228	0.424332	732917	733591	0.000240939
USA300HOU_0681	95	3479	3083	2758	9.95384e-07	0.886207	1040	3.34519	2.96442	733584	734624	2.07768e-05
USA300HOU_0682	72	2708	626	1606	2.94e-05	0.231451	761	3.55848	0.822602	734768	735529	0.000377964
USA300HOU_0683	206	8186	2262	12378	3.47466e-14	0.276414	1889	4.33351	1.19746	735519	737408	2.31396e-12
USA300HOU_0684	51	2146	342	613	1.54448e-06	0.159758	617	3.47812	0.554295	738133	738750	3.08566e-05
USA300HOU_0685	74	1738	3552	2445	0.128795	2.04313	1007	1.72592	3.52731	738766	739773	0.175727
USA300HOU_0686	61	5753	4535	1665	0.158813	0.788321	797	7.21832	5.69009	740361	741158	0.205648
USA300HOU_0687	75	2042	1021	2107	0.00354704	0.500245	644	3.17081	1.5854	741519	742163	0.0130198
USA300HOU_0688	226	8724	4300	18586	1.80331e-07	0.492951	2149	4.05956	2.00093	742860	745009	4.54401e-06
USA300HOU_0689	49	1906	721	824	0.00342523	0.378605	425	4.48471	1.69647	745089	745514	0.0126892
USA300HOU_0690	46	1692	1337	845	0.0456718	0.790313	716	2.36313	1.86732	745704	746420	0.0793442
USA300HOU_0691	37	1189	697	460	0.00713074	0.586555	473	2.51374	1.47357	746420	746893	0.0208191
USA300HOU_0692	11	265	130	28	0.0186435	0.492481	119	2.22689	1.09244	746982	747101	0.0404232
USA300HOU_0693	65	1956	3641	2079	0.438211	1.86101	644	3.03727	5.65373	747246	747890	0.456039
USA300HOU_0694	65	1492	986	1744	0.0364534	0.661085	866	1.72286	1.13857	748006	748872	0.067077
USA300HOU_0695	7	43	20	20	0.298891	0.477273	95	0.452632	0.210526	748932	749027	0.33696
USA300HOU_0696	124	3560	1789	6002	0.00111242	0.502668	1220	2.91803	1.46639	749073	750293	0.00573009
USA300HOU_0697	53	2261	1020	1108	0.0296683	0.45137	488	4.6332	2.09016	750290	750778	0.0576265
USA300HOU_0698	70	1758	1295	2041	0.0412185	0.736782	689	2.55152	1.87954	750877	751566	0.0730597
USA300HOU_0699	47	2160	645	742	0.00279876	0.298936	443	4.87585	1.45598	751693	752136	0.0111512
USA300HOU_0700	25	175	62	223	0.0170471	0.357955	395	0.443038	0.156962	752203	752598	0.0378419
USA300HOU_0701	29	1045	638	343	0.112892	0.610899	299	3.49498	2.13378	752736	753035	0.158434
USA300HOU_0702	47	1124	853	839	0.0184647	0.759111	542	2.0738	1.5738	753115	753657	0.0402364
USA300HOU_0703	43	1016	435	660	0.00927828	0.428712	566	1.79505	0.768551	753753	754319	0.0247156
USA300HOU_0704	33	1546	707	425	0.0576323	0.45766	458	3.37555	1.54367	754321	754779	0.0942124
USA300HOU_0705	51	893	540	928	0.00464233	0.605145	683	1.30747	0.79063	754782	755465	0.0154763
USA300HOU_0706	81	4624	9629	2944	0.12874	2.08216	875	5.28457	11.0046	755637	756512	0.175727
USA300HOU_0707	152	4486	3205	9819	0.0110289	0.714509	1631	2.75046	1.96505	756725	758356	0.0282256
USA300HOU_0708	159	4528	3032	10890	0.0150226	0.669684	1673	2.70652	1.81231	758353	760026	0.0348122
USA300HOU_0709	38	701	577	700	0.410956	0.823362	443	1.58239	1.30248	760153	760596	0.43261
USA300HOU_0710	77	1357	652	2311	0.00759283	0.480854	926	1.46544	0.704104	760823	761749	0.0217594
USA300HOU_0711	66	1975	837	1589	0.00316365	0.424089	908	2.17511	0.921806	761852	762760	0.0120418
USA300HOU_0712	33	808	382	354	0.00723987	0.473424	287	2.81533	1.33101	762795	763082	0.0210717
USA300HOU_0713	145	29657	18073	7755	4.25779e-05	0.609414	1553	19.0966	11.6375	763365	764918	0.000511117
USA300HOU_0714	103	3322	1580	3748	9.31229e-05	0.475775	1373	2.41952	1.15076	765004	766377	0.00092037
USA300HOU_0715	36	2161	213	261	2.57627e-06	0.0989824	284	7.60915	0.75	766532	766816	4.77208e-05
USA300HOU_0716	66	1968	94	882	2.91575e-10	0.0482478	617	3.18963	0.15235	766813	767430	1.27427e-08
USA300HOU_0717	31	1882	666	326	0.0139557	0.354222	422	4.45972	1.5782	767616	768038	0.0331359
USA300HOU_0718	105	3070	1739	4246	0.00158958	0.566591	1166	2.63293	1.49142	768247	769413	0.0075357
USA300HOU_0719	45	4145	81063	684	0.00372663	19.5523	452	9.17035	179.343	769706	770158	0.0133805
USA300HOU_0720	30	374	158	298	0.010196	0.424	482	0.775934	0.327801	770332	770814	0.0266276
USA300HOU_0721	69	4063	1601	1613	0.00052193	0.394193	761	5.33903	2.10381	771067	771828	0.00333296
USA300HOU_0722	67	3414	1610	1610	0.00226352	0.471742	920	3.71087	1.75	771825	772745	0.00969536
USA300HOU_0723	149	3414	833	7944	3.37432e-06	0.244217	1958	1.74362	0.425434	772751	774709	6.01144e-05
USA300HOU_0724	91	3245	2405	3290	0.00737371	0.74122	1181	2.74767	2.03641	775017	776198	0.0213281
USA300HOU_0725	121	3939	2163	5945	0.00428269	0.549239	1349	2.91994	1.60341	776419	777768	0.0146321
USA300HOU_0726	74	1573	787	1839	0.000222312	0.500635	839	1.87485	0.938021	777990	778829	0.00178168
USA300HOU_0727	94	3311	1455	3322	0.00135734	0.439614	983	3.36826	1.48016	778961	779944	0.00667218
USA300HOU_0728	112	4481	2226	4312	2.09311e-05	0.496876	1055	4.24739	2.10995	780016	781071	0.000284196
USA300HOU_0729	65	1744	676	1232	1.68315e-05	0.387966	686	2.54227	0.985423	781071	781757	0.000238278
USA300HOU_0730	44	1035	1553	764	0.041208	1.5	473	2.18816	3.2833	781732	782205	0.0730597
USA300HOU_0731	35	654	308	472	0.0465594	0.471756	440	1.48636	0.7	782547	782987	0.0805858
USA300HOU_0732	72	1142	35	1088	2.34488e-11	0.0314961	584	1.95548	0.0599315	783267	783851	1.19248e-09
USA300HOU_0733	58	1326	443	1070	0.000249803	0.334589	713	1.85975	0.621318	783950	784663	0.00195714
USA300HOU_0734	31	1468	953	401	0.130497	0.649421	419	3.50358	2.27446	784667	785086	0.177443
USA300HOU_0735	53	1938	984	1108	0.0291232	0.507994	668	2.9012	1.47305	785088	785756	0.0568837
USA300HOU_0736	54	1849	1139	1063	0.00694318	0.616216	593	3.11804	1.92074	786107	786700	0.0203822
USA300HOU_0737	112	3841	2129	4928	0.00254649	0.554399	1160	3.31121	1.83534	786675	787835	0.0104765
USA300HOU_0738	51	1335	890	1111	0.0992393	0.666916	608	2.19572	1.46382	787835	788443	0.142491
USA300HOU_0739	24	1422	3995	259	0.280619	2.80815	206	6.90291	19.3932	788509	788715	0.321413
USA300HOU_0740	67	2008	3521	2148	0.33373	1.75311	710	2.82817	4.95915	788803	789513	0.367497
USA300HOU_0741	84	3271	5133	3173	0.129078	1.56907	1004	3.25797	5.11255	789497	790501	0.176027
USA300HOU_0742	181	84	60	15446	0.0588044	0.717647	1940	0.043299	0.0309278	790975	792915	0.0956812
USA300HOU_0743	156	2700	792	8143	4.83087e-08	0.293595	1883	1.43388	0.420605	793186	795069	1.40824e-06
USA300HOU_0744	164	2276	747	8261	8.04727e-11	0.328502	1781	1.27793	0.419427	795081	796862	3.75137e-09
USA300HOU_0745	73	1623	736	2096	0.0103857	0.453818	977	1.66121	0.753327	797084	798061	0.0270472
USA300HOU_0746	161	5316	2575	9855	7.20129e-05	0.484484	1514	3.51123	1.70079	798054	799568	0.000754383
USA300HOU_0747	95	2551	1227	3423	0.001743	0.481191	1058	2.41115	1.15974	799808	800866	0.00805813
USA300HOU_0748	46	1436	582	717	0.00277719	0.405706	542	2.64945	1.0738	801217	801759	0.0111208
USA300HOU_0749	78	1957	782	2292	0.00277922	0.399898	917	2.13413	0.852781	802383	803300	0.0111208
USA300HOU_0750	16	1069	1024	103	0.177441	0.957944	101	10.5842	10.1386	803391	803492	0.22356
USA300HOU_0751	150	6860	5833	9446	0.00792013	0.850313	1505	4.55814	3.87575	803570	805075	0.0222891
USA300HOU_0752	43	2119	1360	721	0.0389474	0.641981	500	4.238	2.72	805416	805916	0.0701004
USA300HOU_0753	82	4895	3675	2068	8.49425e-06	0.750817	866	5.65242	4.24365	805936	806802	0.000131262
USA300HOU_0754	29	22	12	379	0.175208	0.565217	398	0.0552764	0.0301508	807603	808001	0.221345
USA300HOU_0755	171	69	18	13102	0.00196119	0.271429	2105	0.0327791	0.00855107	807964	810069	0.0087767
USA300HOU_0756	82	60	62	2981	0.0367679	1.03279	971	0.061792	0.0638517	810187	811158	0.067382
USA300HOU_0757	6	49	44	17	0.5	0.9	104	0.471154	0.423077	811291	811395	0.5
USA300HOU_0758	18	164	30	129	0.119309	0.187879	155	1.05806	0.193548	811672	811827	0.165611
USA300HOU_0759	95	1874	1313	3626	0.00793032	0.7008	1013	1.84995	1.29615	811824	812837	0.0222891
USA300HOU_0760	105	3659	1670	4105	0.000562657	0.456557	956	3.82741	1.74686	812824	813780	0.00349722
USA300HOU_0761	71	2550	2881	1910	0.00569945	1.12975	761	3.35085	3.78581	813777	814538	0.0179722
USA300HOU_0762	95	3081	2566	3699	0.0147958	0.832901	1028	2.99708	2.49611	814657	815685	0.034532
USA300HOU_0763	32	974	657	400	0.0644984	0.674872	320	3.04375	2.05313	816002	816322	0.102501
USA300HOU_0764	84	5	4	3446	0.243052	0.833333	923	0.00541712	0.00433369	816334	817257	0.28867
USA300HOU_0765	17	151	45	109	0.0953973	0.302632	128	1.17969	0.351562	817247	817375	0.138324
USA300HOU_0766	50	2322	1189	919	0.0112773	0.512269	518	4.48263	2.29537	817384	817902	0.0286752
USA300HOU_0767	92	3516	3960	3837	0.134938	1.12624	878	4.00456	4.51025	818022	818900	0.182065
USA300HOU_0768	24	651	1384	274	0.387911	2.12423	320	2.03437	4.325	819054	819374	0.415227
USA300HOU_0769	86	2017	33	943	3.91692e-20	0.0168484	1124	1.79448	0.0293594	819799	820923	3.65187e-18
USA300HOU_0770	98	3296	1971	3656	0.00179923	0.59812	1226	2.68842	1.60767	821112	822338	0.00822297
USA300HOU_0771	50	1099	475	840	0.00203676	0.432727	494	2.2247	0.961538	822352	822846	0.00899428
USA300HOU_0772	56	1486	475	1156	0.0073393	0.320108	761	1.95269	0.624179	822864	823625	0.021267
USA300HOU_0773	100	222	110	3969	0.00273069	0.497758	1070	0.207477	0.102804	823821	824891	0.0109902
USA300HOU_0774	100	110	14	4634	0.0467873	0.135135	1055	0.104265	0.0132701	825209	826264	0.0808801
USA300HOU_0775	53	1202	787	1010	0.00528808	0.655029	641	1.8752	1.22777	826434	827075	0.0170009
USA300HOU_0776	68	2110	520	1147	1.4813e-07	0.246802	866	2.43649	0.600462	827219	828085	3.8363e-06
USA300HOU_0777	83	3483	1425	2548	0.00160459	0.4093	1082	3.21904	1.31701	828449	829531	0.00758113
USA300HOU_0778	65	1805	880	1504	0.00208692	0.487818	677	2.66617	1.29985	829521	830198	0.00912009
USA300HOU_0779	46	880	396	624	0.0001471	0.450624	572	1.53846	0.692308	830259	830831	0.00130994
USA300HOU_0780	204	57	53	20519	0.30921	0.931034	2531	0.0225207	0.0209403	831245	833776	0.345799
USA300HOU_0781	11	775	265	46	0.177876	0.342784	104	7.45192	2.54808	833818	833922	0.223604
USA300HOU_0782	59	9	6	1740	0.5	0.7	875	0.0102857	0.00685714	834326	835201	0.5
USA300HOU_0783	70	3160	1750	1934	0.0150605	0.553939	839	3.76639	2.08582	835610	836449	0.0348225
USA300HOU_0784	56	1191	540	1138	0.00573246	0.453859	650	1.83231	0.830769	836623	837273	0.018056
USA300HOU_0785	27	590	268	195	0.00159777	0.455161	236	2.5	1.13559	837270	837506	0.00756172
USA300HOU_0786	161	4189	962	7903	1.97949e-10	0.229833	1985	2.11033	0.484635	837775	839760	8.7883e-09
USA300HOU_0787	236	6874	2488	19448	2.03652e-09	0.362036	2846	2.41532	0.874209	839768	842614	8.02274e-08
USA300HOU_0788	91	38	26	4000	0.26193	0.692308	932	0.0407725	0.027897	843276	844208	0.305593
USA300HOU_0789	93	282	129	4147	0.256779	0.459364	839	0.336114	0.153754	844214	845053	0.300411
USA300HOU_0790	51	1616	496	1021	0.0244225	0.307359	485	3.33196	1.02268	845061	845546	0.0494641
USA300HOU_0791	140	331	203	8198	0.00256793	0.614458	1439	0.230021	0.14107	845554	846993	0.0105314
USA300HOU_0792	72	187	216	2521	0.278305	1.15426	935	0.2	0.231016	847060	847995	0.319801
USA300HOU_0793	7	67	75	23	0.445598	1.11765	311	0.215434	0.241158	848369	848680	0.462463
USA300HOU_0794	83	1617	944	2819	0.0182804	0.584054	911	1.77497	1.03622	848875	849786	0.0400081
USA300HOU_0795	81	228	220	3154	0.25096	0.965066	995	0.229146	0.221106	849783	850778	0.295676
USA300HOU_0796	60	103	7	1196	1.21404e-05	0.0769231	944	0.10911	0.00741525	850888	851832	0.00018355
USA300HOU_0797	44	6	1046	662	0.00020238	149.571	587	0.0102215	1.78194	852406	852993	0.00166979
USA300HOU_0798	83	1630	619	2491	0.000739722	0.380135	902	1.8071	0.686253	853236	854138	0.0043558
USA300HOU_0799	33	838	114	263	8.22553e-05	0.137068	629	1.33227	0.18124	854840	855469	0.000836611
USA300HOU_0800	4	131	15	4	0.150261	0.121212	146	0.89726	0.10274	855658	855804	0.197779
USA300HOU_0801	74	231	75	2373	0.0331605	0.327586	1013	0.228036	0.0740375	856229	857242	0.0621232
USA300HOU_0802	77	8	8	2927	0.390693	1	1010	0.00792079	0.00792079	857295	858305	0.416928
USA300HOU_0803	103	36	33	5147	0.232992	0.918919	1190	0.0302521	0.0277311	858444	859634	0.279092
USA300HOU_0804	49	12	6	1200	0.495866	0.538462	761	0.0157687	0.00788436	859756	860517	0.5
USA300HOU_0805	109	67	51	5776	0.313373	0.764706	1517	0.0441661	0.033619	860520	862037	0.349344
USA300HOU_0806	98	98	41	4613	0.182976	0.424242	1304	0.0751534	0.0314417	862167	863471	0.228781
USA300HOU_0807	44	2048	934	681	0.00734372	0.45632	458	4.47162	2.0393	863811	864269	0.021267
USA300HOU_0808	24	852	1781	272	0.372737	2.0891	233	3.65665	7.64378	864336	864569	0.401907
USA300HOU_0809	59	255	128	1587	0.16229	0.503906	740	0.344595	0.172973	864685	865425	0.209182
USA300HOU_0810	188	187	140	16931	0.133275	0.75	2372	0.0788364	0.0590219	865459	867831	0.180781
USA300HOU_0811	35	8	4	594	0.317907	0.555556	464	0.0172414	0.00862069	867853	868317	0.353553
USA300HOU_0812	27	485	216	265	0.0403852	0.446502	281	1.72598	0.768683	869091	869372	0.0720372
USA300HOU_0813	41	2283	1053	654	0.0417933	0.461471	323	7.06811	3.26006	869639	869962	0.0738912
USA300HOU_0814	9	49	62	40	0.481565	1.26	146	0.335616	0.424658	869978	870124	0.493632
USA300HOU_0815	60	1126	574	1400	0.0149997	0.510204	728	1.5467	0.788462	870316	871044	0.0348122
USA300HOU_0816	18	137	79	106	0.0228009	0.57971	152	0.901316	0.519737	871483	871635	0.0468238
USA300HOU_0817	46	1204	544	890	0.0898191	0.452282	443	2.71783	1.22799	871643	872086	0.132502
USA300HOU_0818	51	1349	850	890	0.00238957	0.63037	530	2.54528	1.60377	872303	872833	0.0100579
USA300HOU_0819	184	3703	2156	12473	3.30063e-06	0.582343	2801	1.32203	0.769725	873096	875897	5.91787e-05
USA300HOU_0820	118	2895	1359	5683	0.00582257	0.469613	1526	1.89712	0.890564	876118	877644	0.0182641
USA300HOU_0821	90	2298	1064	2881	0.000268992	0.463245	1022	2.24853	1.0411	877995	879017	0.00207755
USA300HOU_0822	40	619	363	623	0.0379786	0.587097	470	1.31702	0.77234	879352	879822	0.069053
USA300HOU_0823	58	1232	593	1282	0.0122265	0.481752	686	1.79592	0.864431	880163	880849	0.0304142
USA300HOU_0824	10	204	160	37	0.171624	0.785366	200	1.02	0.8	881206	881406	0.218197
USA300HOU_0825	21	147	114	194	0.246104	0.777027	218	0.674312	0.522936	881902	882120	0.291304
USA300HOU_0826	26	452	258	262	0.081724	0.571744	284	1.59155	0.908451	882182	882466	0.123102
USA300HOU_0827	54	1078	644	1032	0.00319875	0.597776	569	1.89455	1.13181	882554	883123	0.0120904
USA300HOU_0828	37	1440	855	568	0.0970993	0.594032	260	5.53846	3.28846	883528	883788	0.140355
USA300HOU_0829	20	1891	1152	181	0.306527	0.609408	203	9.31527	5.67488	884129	884332	0.343216
USA300HOU_0830	23	1069	3603	203	0.091604	3.36822	236	4.52966	15.2669	884329	884565	0.134567
USA300HOU_0831	44	1980	1173	800	0.0731163	0.59263	590	3.35593	1.98814	884781	885371	0.112862
USA300HOU_0832	66	2270	1214	1788	0.0333934	0.535007	617	3.67909	1.96759	885444	886061	0.0624341
USA300HOU_0833	42	2404	728	572	0.00249591	0.303119	494	4.8664	1.47368	886216	886710	0.0103423
USA300HOU_0834	10	102	19	37	0.160149	0.194175	134	0.761194	0.141791	886958	887092	0.207187
USA300HOU_0835	30	698	228	291	0.00802619	0.327611	422	1.65403	0.540284	887109	887531	0.0224208
USA300HOU_0836	64	279	21177	1019	3.19869e-07	75.6357	716	0.389665	29.5768	887679	888395	7.394e-06
USA300HOU_0837	45	3254	1376	788	0.0349211	0.423041	539	6.03711	2.55288	888478	889017	0.0645993
USA300HOU_0838	28	591	372	303	0.0729637	0.630068	320	1.84688	1.1625	889167	889487	0.112689
USA300HOU_0839	38	874	1672	459	0.00287042	1.912	356	2.45506	4.69663	889631	889987	0.0113238
USA300HOU_0840	29	28	34	415	0.464552	1.2069	380	0.0736842	0.0894737	890145	890525	0.479289
USA300HOU_0841	14	372	183	97	0.490616	0.493298	113	3.29204	1.61947	890589	890702	0.498958
USA300HOU_0842	73	1680	942	2126	0.0160587	0.560976	878	1.91344	1.07289	890704	891582	0.0365173
USA300HOU_0843	3	0	0	0	0	0	113	0	0	891652	891765	0
USA300HOU_0844	11	196	122	49	0.24384	0.624365	146	1.34247	0.835616	891787	891933	0.289359
USA300HOU_0845	34	1006	455	386	0.00828227	0.45283	386	2.60622	1.17876	892324	892710	0.0229134
USA300HOU_0846	27	397	126	245	0.0164587	0.319095	296	1.34122	0.425676	892703	892999	0.0369798
USA300HOU_0847	71	1506	807	1994	0.0126336	0.536165	1025	1.46927	0.787317	893249	894274	0.0310511
USA300HOU_0848	64	945	561	1574	0.00862607	0.59408	695	1.35971	0.807194	894267	894962	0.0234922
USA300HOU_0849	76	1309	680	2318	0.0155743	0.519847	821	1.5944	0.828258	894980	895801	0.0356475
USA300HOU_0850	115	5075	2588	4560	1.6662e-05	0.510047	1220	4.15984	2.12131	895944	897164	0.000237773
USA300HOU_0851	79	3326	1962	2541	0.02096	0.590021	728	4.56868	2.69505	897252	897980	0.0438483
USA300HOU_0852	75	4112	2012	2175	0.0078792	0.489424	728	5.64835	2.76374	898004	898732	0.0222607
USA300HOU_0853	43	1673	723	730	0.0454944	0.432497	458	3.65284	1.5786	898749	899207	0.0791343
USA300HOU_0854	28	56	32	340	0.103035	0.578947	332	0.168675	0.0963855	899219	899551	0.146885
USA300HOU_0855	19	383	192	128	0.0623908	0.502604	263	1.45627	0.730038	899744	900007	0.100234
USA300HOU_0856	21	713	398	152	0.0432069	0.558824	272	2.62132	1.46324	900000	900272	0.0757678
USA300HOU_0857	23	1221	554	175	0.0227132	0.454173	194	6.29381	2.85567	900263	900457	0.046678
USA300HOU_0858	18	317	166	127	0.13369	0.525157	203	1.56158	0.817734	900424	900627	0.181168
USA300HOU_0859	35	1045	383	450	0.0257149	0.367113	383	2.72846	1	900629	901012	0.0515958
USA300HOU_0860	18	467	254	132	0.16801	0.544872	248	1.88306	1.02419	901013	901261	0.215364
USA300HOU_0861	239	9124	4166	21264	5.12896e-07	0.456658	2372	3.84654	1.75632	901353	903725	1.14766e-05
USA300HOU_0862	33	977	436	364	0.00962988	0.44683	344	2.84012	1.26744	904396	904740	0.0254823
USA300HOU_0863	24	1056	687	179	0.0120553	0.650899	206	5.12621	3.33495	904965	905171	0.0301329
USA300HOU_0864	119	6042	4938	4885	1.5588e-05	0.817309	1058	5.71078	4.6673	905158	906216	0.00022474
USA300HOU_0865	48	1503	688	774	0.00253586	0.458112	491	3.0611	1.40122	906400	906891	0.0104765
USA300HOU_0866	115	6130	3066	4846	0.000215897	0.500245	968	6.33264	3.16736	907320	908288	0.00174401
USA300HOU_0867	47	1131	481	824	0.0144107	0.425795	554	2.04152	0.868231	908523	909077	0.0338996
USA300HOU_0868	16	491	172	89	0.0718191	0.351626	194	2.53093	0.886598	910111	910305	0.111413
USA300HOU_0869	89	1974	251	1773	2.46714e-11	0.127595	851	2.31962	0.294947	910538	911389	1.23225e-09
USA300HOU_0870	62	8	6	1800	0.100032	0.777778	761	0.0105125	0.00788436	911717	912478	0.143274
USA300HOU_0871	113	24	11	6098	0.123825	0.48	1307	0.0183627	0.00841622	912576	913883	0.170408
USA300HOU_0872	16	132	29	101	0.14362	0.225564	137	0.963504	0.211679	913876	914013	0.191836
USA300HOU_0873	91	19	31	4135	0.491074	1.6	1250	0.0152	0.0248	913989	915239	0.498958
USA300HOU_0874	37	8	2	645	0.189543	0.333333	464	0.0172414	0.00431034	915229	915693	0.23531
USA300HOU_0875	110	22	19	5671	0.079777	0.869565	1397	0.015748	0.0136006	915844	917241	0.120876
USA300HOU_0876	13	316	141	72	0.251534	0.44795	134	2.35821	1.05224	917431	917565	0.296228
USA300HOU_0877	39	815	467	603	0.0524864	0.573529	314	2.59554	1.48726	917571	917885	0.0878542
USA300HOU_0878	79	1111	575	2554	0.0199493	0.517986	1040	1.06827	0.552885	918250	919290	0.0424549
USA300HOU_0879	84	1500	787	2419	0.000153006	0.524983	1067	1.40581	0.737582	919304	920371	0.00134578
USA300HOU_0880	2	13	0	1	0.308538	0.0714286	134	0.0970149	0	920294	920428	0.345192
USA300HOU_0881	5	40	19	11	0.453165	0.487805	98	0.408163	0.193878	920438	920536	0.469098
USA300HOU_0882	67	1884	1148	1957	0.0940196	0.609549	848	2.2217	1.35377	920584	921432	0.137168
USA300HOU_0883	81	1475	1453	3180	0.363386	0.985095	827	1.78356	1.75695	921445	922272	0.393443
USA300HOU_0884	117	4204	1873	5274	0.000994159	0.44566	1319	3.18726	1.42002	922299	923618	0.00535773
USA300HOU_0885	74	134	105	2264	0.0112121	0.785185	917	0.146129	0.114504	923702	924619	0.0285614
USA300HOU_0886	39	986	311	632	0.0907844	0.316109	392	2.51531	0.793367	924740	925132	0.133644
USA300HOU_0887	27	107	24	295	0.0787936	0.231481	266	0.402256	0.0902256	925211	925477	0.11958
USA300HOU_0888	47	1021	614	917	0.0731901	0.601761	434	2.35253	1.41475	925575	926009	0.112876
USA300HOU_0889	73	2840	2123	2280	0.0587485	0.747624	779	3.6457	2.72529	926009	926788	0.0956458
USA300HOU_0890	80	2245	1210	2190	0.000206656	0.539181	959	2.34098	1.26173	926821	927780	0.00169279
USA300HOU_0891	14	401	38	64	0.0384599	0.0970149	107	3.74766	0.35514	928037	928144	0.0694295
USA300HOU_0892	20	255	12	84	0.000362418	0.0507812	152	1.67763	0.0789474	928192	928344	0.00255336
USA300HOU_0893	118	967	29	3814	7.9539e-13	0.0309917	1457	0.663693	0.0199039	928360	929817	4.6348e-11
USA300HOU_0894	116	2216	54	2840	3.07497e-17	0.0248083	1214	1.82537	0.0444811	929814	931028	2.38908e-15
USA300HOU_0895	22	185	5	172	0.021483	0.0322581	236	0.783898	0.0211864	931046	931282	0.0446418
USA300HOU_0896	106	1533	51	2041	2.38657e-18	0.0338983	1175	1.30468	0.0434043	931279	932454	1.96331e-16
USA300HOU_0897	17	133	276	137	0.404107	2.06716	242	0.549587	1.1405	932717	932959	0.428132
USA300HOU_0898	37	1991	1020	578	0.120593	0.51255	323	6.16409	3.15789	933060	933383	0.166979
USA300HOU_0899	91	1484	1582	3794	0.158797	1.06599	1064	1.39474	1.48684	933442	934506	0.205648
USA300HOU_0900	19	164	148	162	0.295581	0.90303	236	0.694915	0.627119	934823	935059	0.334442
USA300HOU_0901	29	340	254	374	0.230109	0.747801	359	0.947075	0.707521	935072	935431	0.276229
USA300HOU_0902	87	281	219	3337	0.0554283	0.780142	1208	0.232616	0.181291	935885	937093	0.091499
USA300HOU_0903	131	6113	2883	7106	0.00758075	0.471704	1316	4.64514	2.19073	939110	940426	0.0217594
USA300HOU_0904	34	155	6683	354	0.00197716	42.8462	374	0.414439	17.869	940445	940819	0.00881995
USA300HOU_0905	93	1240	9734	3327	0.00199745	7.84448	1154	1.07452	8.43501	940875	942029	0.00887754
USA300HOU_0906	38	377	998	704	0.415834	2.64286	356	1.05899	2.80337	942278	942634	0.436923
USA300HOU_0907	32	30	50	475	0.268165	1.64516	293	0.102389	0.170648	942612	942905	0.311064
USA300HOU_0908	48	7	108	859	0.0020703	13.625	479	0.0146138	0.22547	942905	943384	0.00907622
USA300HOU_0909	148	83	3434	8728	4.12311e-05	40.8929	1496	0.0554813	2.29545	943386	944882	0.000497084
USA300HOU_0910	33	20	213	377	0.00431728	10.1905	341	0.058651	0.624633	944875	945216	0.0146903
USA300HOU_0911	36	16	85	526	0.0362164	5.05882	428	0.0373832	0.198598	945216	945644	0.0668187
USA300HOU_0912	236	281	1012	21693	7.00637e-08	3.5922	2405	0.11684	0.42079	945637	948042	1.94028e-06
USA300HOU_0913	24	505	364	239	0.153381	0.721344	383	1.31854	0.950392	948173	948556	0.200377
USA300HOU_0914	37	1933	883	471	0.0105091	0.457084	593	3.2597	1.48904	948620	949213	0.0272418
USA300HOU_0915	77	1789	1033	2166	0.00161484	0.577654	1127	1.5874	0.916593	950368	951495	0.00760389
USA300HOU_0916	94	1818	1081	3615	0.0131971	0.594832	1190	1.52773	0.908403	951803	952993	0.0319586
USA300HOU_0917	98	884	2472	4625	0.321289	2.79435	1244	0.710611	1.98714	953102	954346	0.356418
USA300HOU_0918	83	2526	1221	2616	0.00328446	0.483577	929	2.71905	1.31432	954849	955778	0.0122816
USA300HOU_0919	114	2090	1345	5084	0.00184263	0.643711	1379	1.51559	0.975344	956020	957399	0.0083666
USA300HOU_0920	97	2145	1299	3573	0.00149196	0.605778	1205	1.78008	1.07801	957389	958594	0.00718246
USA300HOU_0921	92	17	8	4228	0.491566	0.5	1052	0.0161597	0.00760456	959224	960276	0.49906
USA300HOU_0922	61	2709	2157	1636	0.124879	0.79631	575	4.7113	3.7513	960601	961176	0.171303
USA300HOU_0923	49	806	205	820	0.00204196	0.255266	524	1.53817	0.391221	961181	961705	0.00899428
USA300HOU_0924	49	89	81	1154	0.282972	0.911111	584	0.152397	0.138699	961712	962296	0.323578
USA300HOU_0925	290	107	79	39575	0.0187196	0.740741	3476	0.0307825	0.0227273	962456	965932	0.0404628
USA300HOU_0926	296	89	79	40923	0.0053094	0.888889	3653	0.0243635	0.0216261	965933	969586	0.0170463
USA300HOU_0927	77	2399	1607	2281	0.0061604	0.67	902	2.65965	1.7816	969752	970654	0.0188726
USA300HOU_0928	32	2001	1048	426	0.121795	0.523976	389	5.14396	2.69409	970983	971372	0.168394
USA300HOU_0929	101	2586	1305	3653	0.000167027	0.504832	1316	1.96505	0.991641	971543	972859	0.00142866
USA300HOU_0930	66	1255	503	1479	0.000565629	0.401274	824	1.52306	0.610437	972911	973735	0.00350373
USA300HOU_0931	25	427	278	258	0.146742	0.651869	308	1.38636	0.902597	973849	974157	0.194717
USA300HOU_0932	207	7088	3901	16416	1.22192e-05	0.55043	1814	3.90739	2.1505	974704	976518	0.000183748
USA300HOU_0933	210	6716	3560	16353	1.98001e-06	0.530147	2609	2.57417	1.36451	976721	979330	3.87278e-05
USA300HOU_0934	82	3315	1562	3050	0.145332	0.471351	869	3.81473	1.79747	979389	980258	0.193384
USA300HOU_0935	114	2260	1302	5021	0.0011027	0.576294	1145	1.9738	1.13712	980368	981513	0.00570575
USA300HOU_0936	81	1978	975	2405	0.00139768	0.493178	641	3.0858	1.52106	981497	982138	0.00679878
USA300HOU_0937	18	188	107	142	0.256805	0.571429	149	1.26174	0.718121	982129	982278	0.300411
USA300HOU_0938	145	2617	1593	8887	0.0084436	0.608862	1118	2.34079	1.42487	982131	983249	0.0232331
USA300HOU_0939	35	1045	588	443	0.0210613	0.563098	434	2.40783	1.35484	984059	984493	0.0439943
USA300HOU_0940	16	511	247	98	0.134469	0.484375	185	2.76216	1.33514	984750	984935	0.181681
USA300HOU_0941	75	3	11	2697	0.146751	3	941	0.0031881	0.0116897	985230	986171	0.194717
USA300HOU_0942	87	9	12	3527	0.0165114	1.3	1244	0.00723473	0.0096463	986183	987427	0.0370645
USA300HOU_0943	42	979	2084	679	0.0336996	2.12755	371	2.63881	5.61725	987482	987853	0.0627967
USA300HOU_0944	91	1736	1071	3091	0.00119568	0.617156	926	1.87473	1.15659	988096	989022	0.00605854
USA300HOU_0945	94	2371	1082	3308	0.00110338	0.456577	1070	2.21589	1.01121	989022	990092	0.00570575
USA300HOU_0946	74	1642	749	1949	0.00069531	0.456482	1082	1.51756	0.692237	990109	991191	0.00412905
USA300HOU_0947	82	1361	423	2637	0.00646348	0.311307	941	1.44633	0.449522	991181	992122	0.019502
USA300HOU_0948	134	1974	664	6268	4.92055e-06	0.336709	1655	1.19275	0.401208	992141	993796	8.14365e-05
USA300HOU_0949	156	2358	1245	9808	0.000918602	0.52819	1715	1.37493	0.725948	994008	995723	0.00508933
USA300HOU_0950	85	1612	835	2946	0.0164486	0.518289	986	1.63489	0.846856	995774	996760	0.0369798
USA300HOU_0951	83	2559	1322	2660	0.00467008	0.516797	980	2.61122	1.34898	996763	997743	0.0155502
USA300HOU_0952	111	2702	1323	4932	0.00445722	0.489826	962	2.80873	1.37526	997736	998698	0.0149842
USA300HOU_0953	90	2675	1398	3094	0.00247125	0.522795	881	3.03632	1.58683	998710	999591	0.0102706
USA300HOU_0954	85	20	67	3606	0.485267	3.2381	989	0.0202224	0.0677452	999633	1000622	0.495724
USA300HOU_0955	36	148	415	630	0.376399	2.79195	395	0.374684	1.05063	1000917	1001312	0.404763
USA300HOU_0956	56	1528	1579	1373	0.124678	1.03336	719	2.12517	2.19611	1001683	1002402	0.171269
USA300HOU_0957	94	1760	848	3495	0.00418253	0.482112	985	1.7868	0.860914	1002523	1003508	0.0144555
USA300HOU_0958	171	7322	11653	14076	0.274358	1.59142	1808	4.04978	6.44524	1003556	1005364	0.316706
USA300HOU_0959	75	4269	298087	291	1.32038e-21	69.8098	806	5.29653	369.835	1005824	1006630	1.31896e-19
USA300HOU_0960	27	1858	17212	212	0.00425418	9.25928	365	5.09041	47.1562	1006653	1007018	0.0146175
USA300HOU_0961	54	1705	3603	1443	0.463825	2.11254	593	2.87521	6.07589	1007122	1007715	0.478892
USA300HOU_0962	35	193	15	514	0.0715631	0.0824742	347	0.556196	0.0432277	1007901	1008248	0.111078
USA300HOU_0963	49	248	63	1050	0.103116	0.257028	635	0.390551	0.0992126	1008265	1008900	0.146925
USA300HOU_0964	59	4	5	1738	0.492606	1.2	809	0.00494438	0.00618047	1008917	1009726	0.499572
USA300HOU_0965	87	3069	382	1961	5.61589e-09	0.124756	854	3.59368	0.447307	1009723	1010577	1.98831e-07
USA300HOU_0966	127	2865	44	3359	9.35063e-20	0.0157013	1385	2.06859	0.031769	1010598	1011983	8.43668e-18
USA300HOU_0967	170	4285	2753	11524	0.000451945	0.642557	1844	2.32375	1.49295	1011993	1013837	0.00299547
USA300HOU_0968	14	241	1116	79	0.184956	4.6157	116	2.07759	9.62069	1013905	1014021	0.230535
USA300HOU_0969	68	56	7	2212	0.180996	0.140351	770	0.0727273	0.00909091	1014115	1014885	0.226711
USA300HOU_0970	116	4586	16921	5187	0.00126029	3.68912	1085	4.22673	15.5954	1015080	1016165	0.00629282
USA300HOU_0971	146	2870	1606	7938	5.70727e-05	0.559735	1568	1.83036	1.02423	1016507	1018075	0.000638529
USA300HOU_0972	75	1767	1430	2475	0.0983662	0.809389	758	2.33113	1.88654	1018217	1018975	0.141601
USA300HOU_0973	38	877	275	399	0.00036421	0.314351	509	1.72299	0.540275	1019169	1019678	0.00255954
USA300HOU_0974	122	341	51	4854	3.03253e-08	0.152047	1190	0.286555	0.0428571	1019791	1020981	9.74943e-07
USA300HOU_0975	112	59	35	5935	0.0894682	0.6	1175	0.0502128	0.0297872	1020959	1022134	0.132194
USA300HOU_0976	113	9	9	6332	0.404026	1	1481	0.00607698	0.00607698	1022567	1024048	0.428132
USA300HOU_0977	19	277	121	124	0.0444092	0.438849	251	1.10359	0.482072	1024041	1024292	0.0775346
USA300HOU_0978	110	1504	896	4704	0.00147081	0.596013	1562	0.962868	0.573624	1024292	1025854	0.00710218
USA300HOU_0979	68	151	105	2261	0.379348	0.697368	803	0.188045	0.13076	1026156	1026959	0.407308
USA300HOU_0980	180	4751	1483	11110	4.83342e-08	0.31229	2309	2.0576	0.642269	1027193	1029502	1.40824e-06
USA300HOU_0981	147	2326	3105	10316	0.245568	1.33477	1358	1.71281	2.28645	1029519	1030877	0.291163
USA300HOU_0982	130	3314	1000	5803	3.91143e-06	0.301961	1511	2.19325	0.661813	1031016	1032527	6.73736e-05
USA300HOU_0983	47	796	466	916	0.0734054	0.585947	569	1.39895	0.818981	1033014	1033583	0.113121
USA300HOU_0984	153	5755	4545	10646	0.0821911	0.789785	1481	3.88589	3.06887	1041289	1042770	0.12353
USA300HOU_0985	73	1283	544	1986	0.00317958	0.424455	959	1.33785	0.567258	1043692	1044651	0.0120505
USA300HOU_0986	13	284	171	73	0.289541	0.603509	131	2.16794	1.30534	1044697	1044828	0.329148
USA300HOU_0987	23	397	198	178	0.0212748	0.5	215	1.84651	0.92093	1044892	1045107	0.044374
USA300HOU_0988	56	1490	788	1155	0.00783015	0.529175	551	2.70417	1.43013	1045272	1045823	0.0221514
USA300HOU_0989	99	28	16	4556	0.0627811	0.586207	938	0.0298507	0.0170576	1045875	1046813	0.100749
USA300HOU_0990	123	1205	118656	3370	1.05376e-14	98.3889	1370	0.879562	86.6102	1046986	1048356	7.36845e-13
USA300HOU_0991	143	752	64898	5553	3.91558e-12	86.1873	1673	0.449492	38.7914	1048343	1050016	2.14742e-10
USA300HOU_0992	71	1621	51134	1212	3.98429e-08	31.5259	803	2.01868	63.6787	1050003	1050806	1.21833e-06
USA300HOU_0993	60	61	2144	855	6.28186e-08	34.5968	821	0.0742996	2.61145	1050799	1051620	1.77478e-06
USA300HOU_0994	29	448	240	331	0.0744495	0.536748	329	1.3617	0.729483	1051859	1052188	0.114352
USA300HOU_0995	109	1534	857	4636	0.00161064	0.558958	1181	1.2989	0.725656	1052226	1053407	0.00759689
USA300HOU_0996	77	676	401	2193	0.00113121	0.593796	1010	0.669307	0.39703	1053489	1054499	0.00579487
USA300HOU_0997	351	16927	30780	57713	0.0722981	1.81835	3770	4.48992	8.16446	1058166	1061936	0.111912
USA300HOU_0998	34	610	375	399	0.0117663	0.615385	449	1.35857	0.835189	1062164	1062613	0.0295691
USA300HOU_0999	43	683	13	356	4.00736e-08	0.0204678	470	1.45319	0.0276596	1062753	1063223	1.21833e-06
USA300HOU_1000	102	2521	245	2248	8.7538e-14	0.0975416	1217	2.07149	0.201315	1063271	1064488	5.44097e-12
USA300HOU_1001	137	1355	1247	8504	0.0817684	0.920354	1193	1.13579	1.04526	1064939	1066132	0.123102
USA300HOU_1002	24	66	1193	200	0.0239269	17.8209	290	0.227586	4.11379	1066669	1066959	0.048778
USA300HOU_1003	55	167	3861	1001	0.0005258	22.9881	605	0.276033	6.38182	1066956	1067561	0.00333595
USA300HOU_1004	172	602	15392	11288	1.87679e-05	25.5274	1988	0.302817	7.74245	1067551	1069539	0.00025859
USA300HOU_1005	87	587	10014	2608	0.000130654	17.0323	1100	0.533636	9.10364	1069539	1070639	0.00120607
USA300HOU_1006	6	22	7	12	0.170377	0.347826	122	0.180328	0.057377	1070941	1071063	0.2172
USA300HOU_1007	32	656	196	365	0.0202677	0.299848	317	2.0694	0.618297	1071211	1071528	0.0428812
USA300HOU_1008	70	1188	813	1958	0.0185687	0.684609	860	1.3814	0.945349	1072333	1073193	0.040309
USA300HOU_1009	31	241	88	317	0.00613225	0.367769	482	0.5	0.182573	1073394	1073876	0.0188496
USA300HOU_1010	86	1114	520	2619	0.000342312	0.467265	1124	0.991103	0.462633	1073863	1074987	0.00246194
USA300HOU_1011	64	650	381	1818	0.118508	0.58679	704	0.923295	0.541193	1074991	1075695	0.164745
USA300HOU_1012	27	869	518	273	0.0570691	0.596552	263	3.30418	1.96958	1075695	1075958	0.0935104
USA300HOU_1013	60	1110	557	1312	0.00362455	0.50225	671	1.65425	0.830104	1075960	1076631	0.0132003
USA300HOU_1014	176	2561	1748	13469	0.014015	0.68267	2189	1.16994	0.798538	1076624	1078813	0.0331932
USA300HOU_1015	119	2029	1117	5636	0.00255461	0.550739	1484	1.36725	0.752695	1078792	1080276	0.0104923
USA300HOU_1016	81	589	479	2833	0.0569592	0.813559	1028	0.572957	0.465953	1080269	1081297	0.0935104
USA300HOU_1017	128	1217	668	6270	0.000245007	0.549261	1487	0.818426	0.449227	1081872	1083359	0.00192496
USA300HOU_1018	95	1286	745	3367	0.000869341	0.579643	1247	1.03128	0.597434	1083381	1084628	0.00489245
USA300HOU_1019	91	4923	2725	3054	0.00108218	0.553615	806	6.10794	3.38089	1084893	1085699	0.00566828
USA300HOU_1020	103	4502	3714	4430	0.0201668	0.825006	1400	3.21571	2.65286	1085692	1087092	0.0427647
USA300HOU_1021	55	1872	1899	1315	0.11904	1.01442	575	3.25565	3.30261	1087107	1087682	0.16532
USA300HOU_1022	136	1283	1154	6716	2.98069e-05	0.899533	1295	0.990734	0.89112	1088552	1089847	0.000380684
USA300HOU_1023	102	3868	1694	3809	0.00038192	0.438098	1172	3.30034	1.44539	1090272	1091444	0.00263111
USA300HOU_1024	38	836	750	632	0.170668	0.897252	542	1.54244	1.38376	1091498	1092040	0.217377
USA300HOU_1025	19	22	2	148	0.0834273	0.130435	266	0.0827068	0.0075188	1092194	1092460	0.124985
USA300HOU_1026	144	359	1855	8005	0.000154225	5.15556	1718	0.208964	1.07974	1092463	1094181	0.00135225
USA300HOU_1027	15	237	170	97	0.26947	0.718487	233	1.01717	0.729614	1094418	1094651	0.312352
USA300HOU_1028	124	2398	1108	5595	7.04275e-05	0.462276	1361	1.76194	0.814107	1094849	1096210	0.000743388
USA300HOU_1029	97	1516	937	3972	0.0244063	0.618326	1019	1.48773	0.919529	1096207	1097226	0.0494641
USA300HOU_1030	51	300	809	1206	0.250667	2.69103	662	0.453172	1.22205	1097359	1098021	0.295456
USA300HOU_1031	167	36	20	13705	0.276312	0.567568	1697	0.0212139	0.0117855	1098370	1100067	0.318306
USA300HOU_1032	18	20	19	154	0.310323	0.952381	218	0.0917431	0.087156	1100067	1100285	0.346496
USA300HOU_1033	17	199	29	108	0.100224	0.15	122	1.63115	0.237705	1100314	1100436	0.143401
USA300HOU_1034	42	45	74	881	0.496003	1.63043	551	0.0816697	0.134301	1100766	1101317	0.5
USA300HOU_1035	58	1462	1058	1386	0.050543	0.723855	626	2.33546	1.6901	1101682	1102308	0.0858442
USA300HOU_1036	72	20	4	2439	0.083372	0.238095	1112	0.0179856	0.00359712	1102479	1103591	0.124985
USA300HOU_1037	61	14	16	1768	0.227341	1.13333	977	0.0143296	0.0163767	1103595	1104572	0.27373
USA300HOU_1038	88	31	23	3820	0.388518	0.75	1292	0.0239938	0.0178019	1104663	1105955	0.415717
USA300HOU_1039	109	51	30	5580	0.110529	0.596154	1406	0.0362731	0.0213371	1105959	1107365	0.155586
USA300HOU_1040	23	346	124	177	0.0222014	0.360231	275	1.25818	0.450909	1107533	1107808	0.0458009
USA300HOU_1041	50	1780	1004	1029	0.0630155	0.56429	539	3.30241	1.86271	1107952	1108491	0.100994
USA300HOU_1042	97	3024	1461	4115	0.0597851	0.483306	1094	2.76417	1.33547	1108504	1109598	0.097051
USA300HOU_1043	98	1097	1009	4453	0.183612	0.919854	1073	1.02237	0.940354	1111203	1112276	0.229372
USA300HOU_1044	93	622	8402	2605	2.68656e-07	13.488	1019	0.610402	8.24534	1112350	1113369	6.4225e-06
USA300HOU_1045	42	671	563	694	0.0412553	0.839286	419	1.60143	1.34368	1113652	1114071	0.0730786
USA300HOU_1046	13	113	124	76	0.34686	1.09649	104	1.08654	1.19231	1114110	1114214	0.379565
USA300HOU_1047	143	4326	3981	8801	0.0202415	0.920268	1847	2.34218	2.15539	1117734	1119581	0.0428581
USA300HOU_1048	12	544	545	67	0.406225	1.00183	167	3.25749	3.26347	1119721	1119888	0.429732
USA300HOU_1049	43	1077	1454	892	0.389781	1.34972	482	2.23444	3.0166	1119890	1120372	0.416279
USA300HOU_1050	18	328	32	49	0.000140342	0.100304	275	1.19273	0.116364	1120513	1120788	0.00127447
USA300HOU_1051	134	10	17	8831	0.306069	1.63636	1238	0.00807754	0.0137318	1121090	1122328	0.342979
USA300HOU_1052	288	4671	2287	30363	3.99062e-09	0.489726	3452	1.35313	0.662514	1122882	1126334	1.46866e-07
USA300HOU_1053	103	584	38854	3661	2.31225e-05	66.4188	1070	0.545794	36.3121	1126474	1127544	0.000310931
USA300HOU_1054	93	265	23105	2655	4.60089e-07	86.8647	911	0.290889	25.3622	1127825	1128736	1.04623e-05
USA300HOU_1055	49	376	10264	914	0.0188377	27.2281	461	0.815618	22.2646	1128761	1129222	0.0406566
USA300HOU_1056	93	1581	886	3512	0.00955882	0.560683	1037	1.52459	0.854388	1129549	1130586	0.0253422
USA300HOU_1058	31	680	825	424	0.213862	1.21292	434	1.56682	1.90092	1130602	1131036	0.260188
USA300HOU_1059	26	1805	1616	317	0.353631	0.895349	254	7.1063	6.3622	1132264	1132518	0.385016
USA300HOU_1060	36	613	728	604	0.310178	1.1873	389	1.57584	1.87147	1132521	1132910	0.346472
USA300HOU_1061	53	829	1698	1375	0.425816	2.04699	542	1.52952	3.13284	1132980	1133522	0.445403
USA300HOU_1062	44	0	2	924	0.0798252	3	482	0	0.00414938	1133524	1134006	0.120883
USA300HOU_1063	103	1697	4862	4932	0.185563	2.86396	1139	1.4899	4.26866	1134068	1135207	0.231087
USA300HOU_1064	79	2128	1487	2476	0.0108638	0.69892	1052	2.02281	1.4135	1138438	1139490	0.0279799
USA300HOU_1065	61	2596	1378	1447	0.0128968	0.530997	683	3.80088	2.01757	1139699	1140382	0.0315593
USA300HOU_1066	90	2545	1327	3592	0.0873363	0.521603	1076	2.36524	1.23327	1140382	1141458	0.12966
USA300HOU_1067	70	1491	703	2091	0.0571299	0.47185	878	1.69818	0.800683	1141455	1142333	0.0935301
USA300HOU_1068	100	1997	1099	4183	0.0189579	0.550551	965	2.06943	1.13886	1142346	1143311	0.0407573
USA300HOU_1069	28	796	451	272	0.0216521	0.567127	323	2.4644	1.39628	1144126	1144449	0.0449222
USA300HOU_1070	9	366	152	27	0.130322	0.416894	107	3.42056	1.42056	1144486	1144593	0.177377
USA300HOU_1071	14	124	145	88	0.335966	1.168	98	1.26531	1.47959	1144638	1144736	0.369814
USA300HOU_1072	58	734	380	1345	0.0253451	0.518367	740	0.991892	0.513514	1144833	1145573	0.0510369
USA300HOU_1073	77	11	14	2933	0.419665	1.25	1058	0.010397	0.0132325	1145954	1147012	0.440121
USA300HOU_1074	192	33	44	17372	0.0314811	1.32353	2402	0.0137386	0.0183181	1147012	1149414	0.0601864
USA300HOU_1075	73	78	29	2327	0.0403182	0.379747	956	0.08159	0.0303347	1149585	1150541	0.0720115
USA300HOU_1076	24	400	171	177	0.0100642	0.428928	266	1.50376	0.642857	1150893	1151159	0.0264066
USA300HOU_1077	49	857	2353	1068	0.168446	2.74359	521	1.64491	4.51631	1151160	1151681	0.215731
USA300HOU_1078	151	1045	535	9564	0.00326977	0.512428	1712	0.610397	0.3125	1151754	1153466	0.0122759
USA300HOU_1079	192	637	566	16411	0.0131825	0.888715	2348	0.271295	0.241056	1153476	1155824	0.0319586
USA300HOU_1080	23	3	11	262	0.473124	3	314	0.00955414	0.0350318	1155997	1156311	0.486876
USA300HOU_1081	11	81	65	50	0.249837	0.804878	95	0.852632	0.684211	1156374	1156469	0.294725
USA300HOU_1082	149	2263	813	8361	4.50355e-05	0.359541	1781	1.27063	0.456485	1156635	1158416	0.000533747
USA300HOU_1083	57	1313	1001	1369	0.0704568	0.762557	614	2.13844	1.63029	1158740	1159354	0.109524
USA300HOU_1084	132	4288	3734	7882	0.0881166	0.870832	1766	2.42809	2.11438	1159406	1161172	0.130611
USA300HOU_1085	57	1595	1040	1382	0.0807417	0.652256	815	1.95706	1.27607	1161172	1161987	0.122007
USA300HOU_1086	68	5	10	2276	0.359932	1.83333	800	0.00625	0.0125	1162223	1163023	0.390963
USA300HOU_1087	46	1006	632	835	0.0384365	0.6286	587	1.7138	1.07666	1163035	1163622	0.0694295
USA300HOU_1088	41	31997	20208	681	0.0676441	0.631571	503	63.6123	40.175	1163615	1164118	0.106173
USA300HOU_1089	17	183	181	118	0.165879	0.98913	167	1.09581	1.08383	1164246	1164413	0.213121
USA300HOU_1090	26	213	139	292	0.186925	0.654206	329	0.647416	0.422492	1164607	1164936	0.232369
USA300HOU_1091	13	115	61	68	0.188302	0.534483	116	0.991379	0.525862	1165098	1165214	0.233872
USA300HOU_1092	33	233	160	462	0.130187	0.688034	401	0.581047	0.399002	1165305	1165706	0.177339
USA300HOU_1093	57	1328	715	1368	0.069604	0.538751	506	2.62451	1.41304	1166378	1166884	0.108617
USA300HOU_1094	42	1205	791	652	0.0167735	0.656716	497	2.42455	1.59155	1167143	1167640	0.0374127
USA300HOU_1095	38	891	538	497	0.00862285	0.60426	350	2.54571	1.53714	1167794	1168144	0.0234922
USA300HOU_1096	4	174	57	6	0.332503	0.331429	131	1.32824	0.435115	1168459	1168590	0.366579
USA300HOU_1097	15	404	367	104	0.376667	0.908642	185	2.18378	1.98378	1168797	1168982	0.404895
USA300HOU_1098	18	553	300	113	0.0630804	0.543321	233	2.37339	1.28755	1169604	1169837	0.100994
USA300HOU_1099	89	1249	749	2938	0.0010466	0.6	959	1.3024	0.781022	1170314	1171273	0.00554418
USA300HOU_1100	18	358	107	111	0.0507822	0.300836	146	2.45205	0.732877	1171946	1172092	0.086147
USA300HOU_1101	18	675	403	146	0.303819	0.597633	197	3.4264	2.04569	1172076	1172273	0.34073
USA300HOU_1102	19	317	214	132	0.0806884	0.676101	248	1.27823	0.862903	1172305	1172553	0.121992
USA300HOU_1103	80	1778	1070	2611	0.0187139	0.602024	716	2.48324	1.49441	1172718	1173434	0.0404628
USA300HOU_1104	75	1461	726	2237	0.0132593	0.497264	725	2.01517	1.00138	1173542	1174267	0.0320262
USA300HOU_1105	67	875	400	1759	0.012371	0.457763	725	1.2069	0.551724	1174362	1175087	0.0305669
USA300HOU_1106	74	1220	924	2188	0.0127201	0.757576	1001	1.21878	0.923077	1175525	1176526	0.031209
USA300HOU_1107	71	2004	1165	2130	0.0499065	0.581546	932	2.15021	1.25	1176549	1177481	0.085115
USA300HOU_1108	143	2491	1197	8154	0.00110122	0.480738	1556	1.6009	0.76928	1177653	1179209	0.00570575
USA300HOU_1109	26	846	369	238	0.0332861	0.436836	227	3.72687	1.62555	1179517	1179744	0.062275
USA300HOU_1110	97	2245	1140	3896	0.0165393	0.508014	947	2.37064	1.2038	1180049	1180996	0.0370973
USA300HOU_1111	15	996	658	82	0.109933	0.660983	188	5.29787	3.5	1181245	1181433	0.154904
USA300HOU_1112	13	130	22	41	0.00916368	0.175573	134	0.970149	0.164179	1182345	1182479	0.0245411
USA300HOU_1113	11	116	41	50	0.24277	0.358974	134	0.865672	0.30597	1182536	1182670	0.288458
USA300HOU_1114	57	1511	888	1241	0.0130686	0.587963	695	2.1741	1.2777	1182794	1183489	0.0318405
USA300HOU_1115	33	1156	764	447	0.104754	0.661193	440	2.62727	1.73636	1183598	1184038	0.148805
USA300HOU_1116	7	111	70	20	0.275705	0.633929	104	1.06731	0.673077	1184072	1184176	0.317999
USA300HOU_1117	126	1861	2822	7321	0.135593	1.51611	1613	1.15375	1.74954	1184233	1185846	0.182773
USA300HOU_1118	35	21	3	590	0.313752	0.181818	431	0.0487239	0.00696056	1185990	1186421	0.349488
USA300HOU_1119	67	6	5	2242	0.492202	0.857143	935	0.00641711	0.00534759	1186437	1187372	0.499525
USA300HOU_1120	40	2	5	779	0.31907	2	401	0.00498753	0.0124688	1187386	1187787	0.354428
USA300HOU_1121	166	22	60	13109	0.0503762	2.65217	2234	0.00984781	0.0268577	1187768	1190002	0.0856549
USA300HOU_1122	92	15	17	4092	0.20781	1.125	965	0.015544	0.0176166	1190294	1191259	0.254041
USA300HOU_1123	127	8	12	7929	0.302657	1.44444	1349	0.00593032	0.00889548	1191261	1192610	0.340246
USA300HOU_1124	109	22	36	5780	0.22991	1.6087	1319	0.0166793	0.0272934	1192626	1193945	0.276228
USA300HOU_1125	48	21	5	1002	0.0370425	0.272727	674	0.0311573	0.0074184	1197737	1198411	0.0677176
USA300HOU_1126	41	29	8	752	0.11996	0.3	563	0.0515098	0.0142096	1198408	1198971	0.16635
USA300HOU_1127	32	1707	1176	441	0.172017	0.68911	290	5.88621	4.05517	1198983	1199273	0.218497
USA300HOU_1128	72	1575	691	1720	0.00014247	0.439086	806	1.95409	0.85732	1199356	1200162	0.00128545
USA300HOU_1129	40	79	90	751	0.291564	1.1375	617	0.128039	0.145867	1200186	1200803	0.331102
USA300HOU_1130	223	81	95	24416	0.257904	1.17073	2753	0.0294224	0.0345078	1201024	1203777	0.301571
USA300HOU_1131	79	1364	1420	2456	0.00878317	1.04103	797	1.71142	1.78168	1204067	1204864	0.0238048
USA300HOU_1132	35	1230	630	440	0.0205244	0.512591	314	3.9172	2.00637	1204925	1205239	0.0432178
USA300HOU_1133	58	342	157	1354	0.0225814	0.460641	491	0.696538	0.319756	1205688	1206179	0.0464412
USA300HOU_1134	81	126	84	2451	0.000312565	0.669291	917	0.137405	0.0916031	1206179	1207096	0.00231281
USA300HOU_1136	48	1286	1163	882	0.0233412	0.904429	527	2.44023	2.20683	1207495	1208022	0.0477537
USA300HOU_1137	126	272	83	6291	0.000165132	0.307692	1316	0.206687	0.0630699	1208231	1209547	0.00141679
USA300HOU_1138	78	336	174	2491	0.0114825	0.519288	881	0.381385	0.197503	1209575	1210456	0.0290463
USA300HOU_1139	97	281	194	4226	0.0775589	0.691489	1277	0.220047	0.151919	1210471	1211748	0.118348
USA300HOU_1140	89	307	177	3430	0.030653	0.577922	1100	0.279091	0.160909	1211750	1212850	0.0591285
USA300HOU_1141	253	626	416	28275	0.00342242	0.665072	3173	0.19729	0.131106	1212843	1216016	0.0126892
USA300HOU_1142	54	150	101	1177	0.027128	0.675497	695	0.215827	0.145324	1216123	1216818	0.0539281
USA300HOU_1143	56	216	90	1446	0.205359	0.419355	611	0.353519	0.1473	1216818	1217429	0.251925
USA300HOU_1144	22	881	385	149	0.0151447	0.437642	212	4.15566	1.81604	1217459	1217671	0.0348926
USA300HOU_1145	34	594	292	413	0.0176741	0.492437	401	1.4813	0.72818	1218108	1218509	0.0390169
USA300HOU_1146	147	3384	2049	8358	0.000228548	0.605613	1697	1.99411	1.20742	1218772	1220469	0.00181605
USA300HOU_1147	57	123	247	1615	0.468207	2	623	0.197432	0.396469	1220744	1221367	0.482526
USA300HOU_1148	16	363	188	104	0.185883	0.519231	218	1.66514	0.862385	1221367	1221585	0.231311
USA300HOU_1149	91	11	10	4136	0.491323	0.916667	1205	0.00912863	0.00829876	1221795	1223000	0.498994
USA300HOU_1150	178	36	23	15665	0.295167	0.648649	2408	0.0149502	0.0095515	1223000	1225408	0.334244
USA300HOU_1151	74	1438	863	2358	0.0682048	0.600417	953	1.50892	0.905561	1225914	1226867	0.106873
USA300HOU_1152	38	460	718	683	0.338099	1.55965	488	0.942623	1.47131	1227532	1228020	0.371577
USA300HOU_1153	76	22	79	2602	0.0570226	3.47826	935	0.0235294	0.084492	1228013	1228948	0.0935104
USA300HOU_1154	109	1535	993	4987	0.0192246	0.647135	1307	1.17445	0.759755	1228945	1230252	0.0412356
USA300HOU_1155	74	651	212	2146	0.00794462	0.326687	1094	0.595064	0.193784	1230255	1231349	0.0222891
USA300HOU_1156	66	488	80	1463	0.000103741	0.165644	743	0.656797	0.107672	1231356	1232099	0.00100056
USA300HOU_1157	165	3822	7567	8990	8.80006e-09	1.9796	1994	1.91675	3.79488	1232096	1234090	3.03874e-07
USA300HOU_1158	77	23	30	2857	0.249167	1.29167	875	0.0262857	0.0342857	1234318	1235193	0.294183
USA300HOU_1159	53	6	5	1331	0.169864	0.857143	644	0.00931677	0.00776398	1235194	1235838	0.216803
USA300HOU_1160	51	122	41	1281	0.418208	0.341463	641	0.190328	0.0639626	1235845	1236486	0.438758
USA300HOU_1161	40	4579	46396	419	0.000126825	10.1303	374	12.2433	124.053	1237498	1237872	0.0011785
USA300HOU_1162	122	3356	36642	4504	4.33107e-08	10.9154	1646	2.03888	22.2612	1237887	1239533	1.28873e-06
USA300HOU_1163	155	112	64	10673	0.00128455	0.575221	2060	0.0543689	0.031068	1239723	1241783	0.00636657
USA300HOU_1164	44	449	257	808	0.0779291	0.573333	572	0.784965	0.449301	1241986	1242558	0.118815
USA300HOU_1165	85	6	5	3570	0.369419	0.857143	986	0.00608519	0.00507099	1242563	1243549	0.398944
USA300HOU_1166	65	124	39	2080	0.389049	0.32	926	0.133909	0.0421166	1243542	1244468	0.415967
USA300HOU_1167	57	1	1	1624	0.495029	1	740	0.00135135	0.00135135	1244455	1245195	0.5
USA300HOU_1168	8	647	662	30	0.437367	1.02315	155	4.17419	4.27097	1245176	1245331	0.455611
USA300HOU_1169	16	0	1	120	0.174251	2	233	0	0.00429185	1245438	1245671	0.220235
USA300HOU_1170	57	677	102	1248	0.00813617	0.151917	731	0.926129	0.139535	1245787	1246518	0.0225763
USA300HOU_1171	282	124	81	38733	0.171835	0.656	3566	0.0347729	0.0227145	1246665	1250231	0.218365
USA300HOU_1172	90	29	14	4002	0.399313	0.5	1250	0.0232	0.0112	1250231	1251481	0.424023
USA300HOU_1173	273	5533	1794	25874	8.2672e-11	0.324359	2606	2.12318	0.688411	1256028	1258634	3.79071e-09
USA300HOU_1174	74	42	40	2561	0.121987	0.953488	884	0.0475113	0.0452489	1259035	1259919	0.168493
USA300HOU_1175	55	888	659	1323	0.1268	0.742407	767	1.15776	0.859192	1259903	1260670	0.173428
USA300HOU_1176	84	41	26	3310	0.114728	0.642857	1166	0.035163	0.0222985	1260779	1261945	0.160447
USA300HOU_1177	59	146	128	1594	0.109626	0.877551	908	0.160793	0.140969	1261967	1262875	0.154548
USA300HOU_1178	109	2252	1849	4883	0.00978093	0.821127	1151	1.95656	1.60643	1263069	1264220	0.0257359
USA300HOU_1179	132	2554	1773	6662	0.00037555	0.694325	1244	2.05305	1.42524	1264248	1265492	0.00261297
USA300HOU_1180	92	2579	2070	3633	0.0470431	0.802713	872	2.95757	2.37385	1265665	1266537	0.0812219
USA300HOU_1181	149	344	86	9892	0.0126618	0.252174	2075	0.165783	0.0414458	1266711	1268786	0.0310931
USA300HOU_1182	106	3228	2556	4831	0.0381026	0.791886	1307	2.46978	1.95562	1268942	1270249	0.0691135
USA300HOU_1183	68	9	20	2264	0.360765	2.1	896	0.0100446	0.0223214	1270666	1271562	0.391412
USA300HOU_1184	37	721	995	650	0.357674	1.3795	545	1.32294	1.82569	1271559	1272104	0.388813
USA300HOU_1185	101	1712	2144	4776	0.21336	1.25219	1403	1.22024	1.52815	1272170	1273573	0.259803
USA300HOU_1186	74	178	253	2634	0.332717	1.41899	773	0.230272	0.327296	1273598	1274371	0.366671
USA300HOU_1188	56	24	24	1561	0.475194	1	767	0.0312907	0.0312907	1274713	1275480	0.488646
USA300HOU_1189	13	6	0	78	0.177984	0.142857	113	0.0530973	0	1275514	1275627	0.223639
USA300HOU_1190	56	9	8	1564	0.481805	0.9	881	0.0102157	0.00908059	1275662	1276543	0.493632
USA300HOU_1191	60	5	15	1737	0.225823	2.66667	722	0.00692521	0.0207756	1276680	1277402	0.272488
USA300HOU_1192	78	85	168	2915	0.224737	1.96512	770	0.11039	0.218182	1278348	1279118	0.271412
USA300HOU_1193	77	13	22	2926	0.380737	1.64286	782	0.016624	0.028133	1279125	1279907	0.408326
USA300HOU_1194	120	11	28	6598	0.0158143	2.41667	1286	0.00855365	0.0217729	1280169	1281455	0.0360671
USA300HOU_1195	135	10	7	9109	0.494775	0.727273	1703	0.00587199	0.00411039	1281475	1283178	0.5
USA300HOU_1196	343	28	39	57471	0.114594	1.37931	4310	0.00649652	0.00904872	1283442	1287752	0.160339
USA300HOU_1197	37	502	281	660	0.391585	0.560636	467	1.07495	0.601713	1288042	1288509	0.417495
USA300HOU_1198	84	9	9	3369	0.146902	1	1175	0.00765957	0.00765957	1288530	1289705	0.194825
USA300HOU_1199	18	1	3	152	0.276226	2	284	0.00352113	0.0105634	1289726	1290010	0.318306
USA300HOU_1200	25	15	4	261	0.0604638	0.3125	317	0.0473186	0.0126183	1290007	1290324	0.0978122
USA300HOU_1201	146	39	49	10597	0.435777	1.25	2117	0.0184223	0.023146	1290329	1292446	0.454124
USA300HOU_1202	32	131	310	466	0.20771	2.35606	350	0.374286	0.885714	1292832	1293182	0.254029
USA300HOU_1203	82	1697	409	2534	0.00198289	0.241461	917	1.8506	0.44602	1293351	1294268	0.00883143
USA300HOU_1204	80	13	21	3129	0.311689	1.57143	971	0.0133883	0.0216272	1294283	1295254	0.347605
USA300HOU_1205	26	18	37	301	0.0957667	2	269	0.0669145	0.137546	1295369	1295638	0.138715
USA300HOU_1206	150	1086	622	9269	0.00293912	0.573137	2096	0.51813	0.296756	1296008	1298104	0.0115298
USA300HOU_1207	157	85	168	12096	0.349469	1.96512	1673	0.0508069	0.100418	1298340	1300013	0.381524
USA300HOU_1208	200	1562	1099	15807	5.99735e-05	0.703775	2378	0.656854	0.462153	1300260	1302638	0.000659959
USA300HOU_1209	60	672	1677	1697	0.289439	2.49331	713	0.942496	2.35203	1302643	1303356	0.329148
USA300HOU_1210	115	1475	1771	6119	0.156177	1.20054	1265	1.16601	1.4	1303387	1304652	0.203081
USA300HOU_1211	109	501	258	5285	0.0606549	0.515936	1286	0.38958	0.200622	1304652	1305938	0.0980645
USA300HOU_1212	60	196	143	1528	0.0549339	0.730964	704	0.278409	0.203125	1305938	1306642	0.0909173
USA300HOU_1213	69	1383	1870	2169	0.177771	1.35188	827	1.67231	2.26119	1306747	1307574	0.223594
USA300HOU_1214	41	92	197	807	0.3533	2.12903	392	0.234694	0.502551	1307593	1307985	0.384806
USA300HOU_1215	62	7	3	1920	0.494637	0.5	578	0.0121107	0.00519031	1308019	1308597	0.5
USA300HOU_1216	107	1981	1124	4655	0.00742842	0.567608	1151	1.72111	0.976542	1308824	1309975	0.0214199
USA300HOU_1217	83	61	53	3365	0.284846	0.870968	1043	0.0584851	0.050815	1310140	1311183	0.324964
USA300HOU_1218	106	281	16133	3459	1.47415e-07	57.2128	1559	0.180244	10.3483	1311537	1313096	3.8363e-06
USA300HOU_1219	20	438	256	154	0.106017	0.585421	215	2.03721	1.1907	1313393	1313608	0.150294
USA300HOU_1220	64	150	40	1485	0.00110361	0.271523	797	0.188206	0.0501882	1313782	1314579	0.00570575
USA300HOU_1221	152	278	447	11430	0.425358	1.60573	1760	0.157955	0.253977	1314719	1316479	0.44509
USA300HOU_1222	75	209	214	2616	0.18394	1.02381	866	0.241339	0.247113	1316480	1317346	0.229576
USA300HOU_1223	28	404	222	332	0.15602	0.550617	293	1.37884	0.757679	1317440	1317733	0.202972
USA300HOU_1224	139	2751	14118	7890	0.00306803	5.13045	1544	1.78174	9.14378	1317867	1319411	0.0117875
USA300HOU_1225	26	214	123	290	0.183146	0.576744	365	0.586301	0.336986	1319412	1319777	0.228891
USA300HOU_1226	55	993	370	1021	0.00124288	0.373239	491	2.0224	0.753564	1319804	1320295	0.00623848
USA300HOU_1227	230	5508	1479	17374	2.7868e-11	0.268651	2618	2.1039	0.564935	1320598	1323216	1.36749e-09
USA300HOU_1228	173	4649	1009	9160	4.33064e-11	0.217204	2009	2.31409	0.50224	1323229	1325238	2.08841e-09
USA300HOU_1229	57	581	85	1026	0.000144118	0.147766	542	1.07196	0.156827	1325244	1325786	0.00129335
USA300HOU_1230	60	2175	2303	1695	0.289975	1.05882	818	2.65892	2.8154	1326251	1327069	0.329431
USA300HOU_1231	98	1941	3206	4763	0.460808	1.65139	1496	1.29746	2.14305	1327198	1328694	0.476128
USA300HOU_1232	147	226	25	8225	7.22268e-07	0.114537	1721	0.131319	0.0145264	1328804	1330525	1.55399e-05
USA300HOU_1233	93	3314	1812	3702	0.0390493	0.546908	914	3.62582	1.98249	1330675	1331589	0.0702384
USA300HOU_1234	79	872	439	2280	0.00126216	0.504009	935	0.93262	0.469519	1331607	1332542	0.00629282
USA300HOU_1235	15	640	418	108	0.432881	0.653666	233	2.74678	1.79399	1332557	1332790	0.451896
USA300HOU_1236	37	648	474	510	0.0288381	0.731895	476	1.36134	0.995798	1333012	1333488	0.0564452
USA300HOU_1237	104	2014	912	3802	7.7363e-05	0.453102	1238	1.62682	0.736672	1333600	1334838	0.000796995
USA300HOU_1238	99	1227	475	3749	0.000981067	0.387622	1238	0.991115	0.383683	1334857	1336095	0.00532824
USA300HOU_1239	25	1	0	300	0.168528	0.5	368	0.00271739	0	1336338	1336706	0.215731
USA300HOU_1240	113	8	7	6329	0.382024	0.888889	1340	0.00597015	0.00522388	1336725	1338065	0.409239
USA300HOU_1241	23	122	98	235	0.240676	0.804878	197	0.619289	0.497462	1338558	1338755	0.286212
USA300HOU_1242	25	308	163	206	0.0151637	0.530744	212	1.45283	0.768868	1339456	1339668	0.0349076
USA300HOU_1243	26	712	345	244	0.0422009	0.485273	206	3.45631	1.67476	1339962	1340168	0.0744236
USA300HOU_1244	14	57	87	80	0.202604	1.51724	110	0.518182	0.790909	1340869	1340979	0.249531
USA300HOU_1245	18	238	238	160	0.479203	1	185	1.28649	1.28649	1341407	1341592	0.492046
USA300HOU_1246	10	53	7	29	0.03109	0.148148	104	0.509615	0.0673077	1342104	1342208	0.0597245
USA300HOU_1247	13	73	168	82	0.456325	2.28378	173	0.421965	0.971098	1342163	1342336	0.472194
USA300HOU_1248	32	1224	965	438	0.152389	0.788571	251	4.87649	3.84462	1342337	1342588	0.199727
USA300HOU_1249	56	1225	1120	1392	0.149725	0.914356	584	2.0976	1.91781	1342634	1343218	0.19717
USA300HOU_1250	33	971	504	495	0.24606	0.519547	248	3.91532	2.03226	1343339	1343587	0.291304
USA300HOU_1251	10	665	540	41	0.27222	0.812312	101	6.58416	5.34653	1343717	1343818	0.314628
USA300HOU_1252	34	351	232	446	0.0494484	0.661932	266	1.31955	0.87218	1343864	1344130	0.0845334
USA300HOU_1253	10	137	187	45	0.380705	1.36232	137	1	1.36496	1344127	1344264	0.408326
USA300HOU_1254	65	1717	1025	1817	0.0808224	0.597206	645	2.66202	1.58915	1344335	1344980	0.122063
USA300HOU_1255	0	Gene Has No TAs	NA	NA	NA	NA	NA	NA	NA	NA	NA	NA
USA300HOU_1256	17	308	258	124	0.235591	0.838188	194	1.58763	1.3299	1344994	1345188	0.281601
USA300HOU_1257	42	905	560	683	0.0334365	0.619205	341	2.65396	1.64223	1345238	1345579	0.0624729
USA300HOU_1258	27	1373	673	271	0.0514257	0.490539	191	7.18848	3.52356	1345586	1345777	0.0868576
USA300HOU_1259	8	91	42	23	0.184063	0.467391	95	0.957895	0.442105	1345761	1345856	0.229628
USA300HOU_1260	86	2679	1468	3084	0.0255552	0.548134	1025	2.61366	1.4322	1346326	1347351	0.0513491
USA300HOU_1261	21	334	151	181	0.152949	0.453731	197	1.69543	0.766497	1347621	1347818	0.2
USA300HOU_1262	130	2933	2028	6627	0.000944297	0.691547	1481	1.98042	1.36935	1347876	1349357	0.00516868
USA300HOU_1263	86	1931	1351	3247	0.0782206	0.699793	899	2.14794	1.50278	1349541	1350440	0.119106
USA300HOU_1264	92	2256	1563	3574	0.0300236	0.692955	731	3.08618	2.13817	1350409	1351140	0.0582761
USA300HOU_1265	126	5508	3038	6454	0.00457045	0.551643	1091	5.04858	2.7846	1351144	1352235	0.0152913
USA300HOU_1266	51	791	504	1125	0.107026	0.637626	602	1.31395	0.837209	1352232	1352834	0.151341
USA300HOU_1267	22	231	176	201	0.158921	0.762931	188	1.22872	0.93617	1352947	1353135	0.205693
USA300HOU_1268	51	1387	1123	1001	0.0204358	0.809798	533	2.60225	2.10694	1353274	1353807	0.0431388
USA300HOU_1269	88	1154	853	3014	0.0046822	0.739394	854	1.35129	0.998829	1353950	1354804	0.0155721
USA300HOU_1270	61	2831	1390	1294	0.00173223	0.491172	575	4.92348	2.41739	1355135	1355710	0.00802159
USA300HOU_1271	131	3247	2955	6250	4.98117e-05	0.910099	1382	2.34949	2.13821	1355764	1357146	0.000575716
USA300HOU_1272	13	181	90	82	0.465009	0.5	107	1.69159	0.841121	1357152	1357259	0.479583
USA300HOU_1273	106	1401	744	4417	0.00247674	0.531384	1280	1.09453	0.58125	1357337	1358617	0.0102781
USA300HOU_1274	87	1397	791	3083	0.0137533	0.566524	1061	1.31668	0.745523	1358623	1359684	0.0327667
USA300HOU_1275	77	2006	1216	2253	0.00400557	0.606378	914	2.19475	1.33042	1359686	1360600	0.0140572
USA300HOU_1276	74	2045	1195	2101	0.00657706	0.584555	803	2.5467	1.48817	1360658	1361461	0.0197171
USA300HOU_1277	109	2558	1388	4848	0.00686831	0.54279	1421	1.80014	0.976777	1364040	1365461	0.0202796
USA300HOU_1278	19	1032	518	137	0.101881	0.50242	158	6.53165	3.27848	1365543	1365701	0.145537
USA300HOU_1279	153	76	38	11347	0.19568	0.506494	1988	0.0382294	0.0191147	1370471	1372459	0.241961
USA300HOU_1280	21	2	0	199	0.0811028	0.333333	287	0.00696864	0	1372692	1372979	0.122409
USA300HOU_1281	270	3281	1876	29260	1.7727e-05	0.571907	3029	1.0832	0.619346	1374874	1377903	0.000246678
USA300HOU_1282	3	72	52	3	0.33126	0.726027	128	0.5625	0.40625	1380615	1380743	0.365353
USA300HOU_1283	223	564	5492	22894	0.0492795	9.72212	2705	0.208503	2.03031	1381078	1383783	0.0844389
USA300HOU_1284	39	766	353	592	0.0389449	0.461538	467	1.64026	0.755889	1383963	1384430	0.0701004
USA300HOU_1285	19	257	111	126	0.0537308	0.434109	296	0.868243	0.375	1384637	1384933	0.0894554
USA300HOU_1286	60	1	4	1739	0.155592	2.5	608	0.00164474	0.00657895	1385309	1385917	0.202509
USA300HOU_1287	156	39	26	12149	0.481196	0.675	1991	0.0195881	0.0130588	1386123	1388114	0.493632
USA300HOU_1288	224	93	75	24435	0.173276	0.808511	2402	0.0387177	0.031224	1388114	1390516	0.219573
USA300HOU_1289	13	1553	677	62	0.126154	0.436293	98	15.8469	6.90816	1390644	1390742	0.172713
USA300HOU_1290	141	5408	3456	7383	8.52038e-05	0.63912	1460	3.70411	2.36712	1390766	1392226	0.000860343
USA300HOU_1291	92	1802	740	2914	0.000102383	0.410982	857	2.10268	0.863477	1392720	1393577	0.000994323
USA300HOU_1292	19	320	128	125	0.0499942	0.401869	167	1.91617	0.766467	1393552	1393719	0.0852125
USA300HOU_1293	133	3280	1148	5682	1.15846e-07	0.350198	1208	2.71523	0.950331	1393712	1394920	3.11559e-06
USA300HOU_1294	267	352	3819	22427	8.8592e-18	10.8215	2522	0.139572	1.51427	1395401	1397923	7.07977e-16
USA300HOU_1295	41	471	711	791	0.319074	1.50847	509	0.925344	1.39686	1398126	1398635	0.354428
USA300HOU_1296	74	124	25	2294	0.0140154	0.208	983	0.126144	0.0254323	1398772	1399755	0.0331932
USA300HOU_1297	7	40	27	18	0.237164	0.682927	104	0.384615	0.259615	1399745	1399849	0.282998
USA300HOU_1298	13	319	279	72	0.26305	0.875	188	1.69681	1.48404	1399843	1400031	0.306307
USA300HOU_1299	115	2099	1256	5500	0.011417	0.598571	1262	1.66323	0.995246	1400176	1401438	0.0289514
USA300HOU_1300	120	2477	1550	5895	0.00641257	0.625908	1091	2.27039	1.42071	1401575	1402666	0.019397
USA300HOU_1301	95	3442	2145	3588	0.00704572	0.623294	1031	3.33851	2.0805	1402831	1403862	0.0206139
USA300HOU_1302	125	3384	3929	6541	0.011728	1.161	1406	2.40683	2.79445	1404354	1405760	0.0294992
USA300HOU_1303	50	902	481	872	0.00377513	0.533776	566	1.59364	0.849823	1405757	1406323	0.0135026
USA300HOU_1304	87	2045	1171	2943	0.0049891	0.572825	1007	2.03078	1.16286	1406320	1407327	0.0163593
USA300HOU_1305	71	977	650	2060	0.0258857	0.665644	782	1.24936	0.831202	1407329	1408111	0.0519013
USA300HOU_1306	60	957	672	1438	0.0251233	0.702505	635	1.50709	1.05827	1408108	1408743	0.0506267
USA300HOU_1307	95	1531	907	3762	0.0198864	0.592689	1214	1.26112	0.747117	1408736	1409950	0.042395
USA300HOU_1308	58	1162	854	1357	0.0325579	0.735168	728	1.59615	1.17308	1409943	1410671	0.0615453
USA300HOU_1309	109	12	20	5464	0.0228495	1.61538	1262	0.00950872	0.0158479	1410993	1412255	0.0468892
USA300HOU_1310	112	12	11	6167	0.30374	0.923077	1259	0.00953137	0.00873709	1412274	1413533	0.34073
USA300HOU_1311	72	2040	1339	2061	0.0165549	0.656541	767	2.65971	1.74576	1414222	1414989	0.0371027
USA300HOU_1312	40	809	765	683	0.12637	0.945679	473	1.71036	1.61734	1415037	1415510	0.172924
USA300HOU_1313	70	810	460	1885	0.00693004	0.568434	701	1.15549	0.656205	1415634	1416335	0.020382
USA300HOU_1314	75	1416	639	2123	0.00365187	0.451658	776	1.82474	0.823454	1416328	1417104	0.013232
USA300HOU_1315	79	1297	595	2314	0.0018496	0.459168	830	1.56265	0.716867	1417088	1417918	0.00838467
USA300HOU_1316	104	1480	730	4172	0.00140073	0.493585	953	1.55299	0.766002	1417911	1418864	0.0068018
USA300HOU_1317	41	756	355	601	0.011631	0.470277	344	2.19767	1.03198	1419201	1419545	0.0293609
USA300HOU_1318	167	4157	2447	11386	0.00144109	0.588745	1814	2.29162	1.34895	1419750	1421564	0.00697359
USA300HOU_1319	65	1102	601	1804	0.0664425	0.545784	641	1.71919	0.937598	1421704	1422345	0.104899
USA300HOU_1320	70	1946	1016	1794	0.00228707	0.522342	851	2.28672	1.19389	1422352	1423203	0.00978123
USA300HOU_1321	83	1860	1107	2818	0.0169665	0.595379	917	2.02835	1.2072	1423250	1424167	0.0377369
USA300HOU_1322	77	1431	906	2576	0.0682029	0.63338	926	1.54536	0.978402	1424169	1425095	0.106873
USA300HOU_1323	8	57	11	15	0.0419936	0.206897	107	0.53271	0.102804	1425155	1425262	0.0741048
USA300HOU_1324	75	1200	928	2190	0.00717845	0.773522	983	1.22075	0.944049	1425286	1426269	0.0209147
USA300HOU_1325	28	804	957	311	0.0901772	1.19006	296	2.71622	3.23311	1426809	1427105	0.13296
USA300HOU_1326	78	79	35	2762	0.0980436	0.45	902	0.0875831	0.0388027	1427241	1428143	0.141282
USA300HOU_1327	130	2668	2529	7989	0.21705	0.947921	1601	1.66646	1.57964	1428290	1429891	0.263837
USA300HOU_1328	91	1362	689	3099	0.0011377	0.506236	1205	1.13029	0.571784	1430751	1431956	0.00581746
USA300HOU_1329	74	1178	670	2213	0.0183924	0.569126	989	1.1911	0.677452	1432020	1433009	0.0401589
USA300HOU_1330	72	1235	777	1925	0.00263954	0.62945	887	1.39233	0.875986	1433011	1433898	0.0107308
USA300HOU_1331	42	446	294	688	0.0323358	0.659955	722	0.617729	0.407202	1433895	1434617	0.0612759
USA300HOU_1332	57	1071	532	1301	0.0287666	0.497201	719	1.48957	0.739917	1434644	1435363	0.0563447
USA300HOU_1333	88	1339	963	3433	0.0843764	0.719403	1151	1.16334	0.836664	1435506	1436657	0.126136
USA300HOU_1334	91	2324	1074	3406	0.0141877	0.462366	1085	2.14194	0.989862	1436662	1437747	0.0335161
USA300HOU_1335	111	1691	1106	5310	0.0328508	0.654255	1265	1.33676	0.874308	1437737	1439002	0.0618329
USA300HOU_1336	53	1369	894	1197	0.0932639	0.653285	401	3.41397	2.22943	1439242	1439643	0.136219
USA300HOU_1337	11	203	56	37	0.0641212	0.279412	200	1.015	0.28	1439840	1440040	0.102309
USA300HOU_1338	59	3323	8295	1641	0.295934	2.49579	623	5.33387	13.3146	1440976	1441599	0.334532
USA300HOU_1339	79	1486	900	2425	0.00627991	0.605918	1136	1.3081	0.792254	1441631	1442767	0.0190923
USA300HOU_1340	21	869	547	196	0.27256	0.629885	194	4.47938	2.81959	1442823	1443017	0.314891
USA300HOU_1341	36	976	661	529	0.0863125	0.677584	392	2.4898	1.68622	1443035	1443427	0.128345
USA300HOU_1342	137	3955	2870	7997	0.0158221	0.725733	1343	2.9449	2.13701	1443780	1445123	0.0360671
USA300HOU_1343	163	2154	942	10746	0.000793762	0.437587	1886	1.1421	0.49947	1445348	1447234	0.00457213
USA300HOU_1344	67	639	245	1692	0.0035409	0.384375	791	0.807838	0.309735	1447248	1448039	0.0130143
USA300HOU_1345	18	250	144	128	0.133207	0.577689	203	1.23153	0.70936	1448220	1448423	0.180781
USA300HOU_1346	61	787	8465	1504	0.0319841	10.7437	809	0.972806	10.4635	1448452	1449261	0.0608983
USA300HOU_1347	95	1559	1443	3863	0.0377066	0.925641	1268	1.2295	1.13801	1449841	1451109	0.0686177
USA300HOU_1348	198	3846	2896	16448	0.00196477	0.753054	2798	1.37455	1.03503	1451123	1453921	0.00877868
USA300HOU_1349	110	610	88	4116	1.27358e-06	0.145663	1355	0.450185	0.0649446	1454205	1455560	2.58131e-05
USA300HOU_1350	60	344	211	1235	0.000551885	0.614493	659	0.522003	0.320182	1455557	1456216	0.00344559
USA300HOU_1351	11	162	59	32	0.0282126	0.368098	131	1.23664	0.450382	1456478	1456609	0.0554928
USA300HOU_1352	21	651	356	193	0.189904	0.547546	200	3.255	1.78	1456686	1456886	0.235391
USA300HOU_1353	51	1043	603	966	0.0125399	0.578544	485	2.15052	1.2433	1457130	1457615	0.0308751
USA300HOU_1354	59	2059	3199	1558	0.161081	1.5534	614	3.35342	5.2101	1457746	1458360	0.208103
USA300HOU_1355	106	28	23	5563	0.407766	0.827586	1070	0.0261682	0.0214953	1458377	1459447	0.430548
USA300HOU_1356	41	359	94	618	0.0111073	0.263889	509	0.705305	0.184676	1459459	1459968	0.0283718
USA300HOU_1357	126	875	518	5470	2.3399e-06	0.592466	1490	0.587248	0.347651	1460368	1461858	4.39241e-05
USA300HOU_1358	15	577	718	99	0.301741	1.24394	221	2.61086	3.24887	1462050	1462271	0.339625
USA300HOU_1359	36	805	3131	451	0.013187	3.88586	500	1.61	6.262	1462271	1462771	0.0319586
USA300HOU_1360	34	1160	1043	540	0.320902	0.899225	428	2.71028	2.43692	1462783	1463211	0.356176
USA300HOU_1361	40	1774	1566	687	0.139159	0.882817	533	3.32833	2.93809	1463204	1463737	0.186836
USA300HOU_1362	75	4063	12526	2279	0.0222045	3.08243	839	4.84267	14.9297	1463823	1464662	0.0458009
USA300HOU_1363	38	6	4	685	0.163549	0.714286	479	0.0125261	0.00835073	1464677	1465156	0.210514
USA300HOU_1364	72	24	6	2439	0.131748	0.28	956	0.0251046	0.00627615	1465356	1466312	0.178971
USA300HOU_1365	34	292	223	471	0.0834251	0.764505	437	0.668192	0.510297	1466736	1467173	0.124985
USA300HOU_1366	97	810	814	3933	0.0184734	1.00493	1124	0.720641	0.724199	1467189	1468313	0.0402364
USA300HOU_1367	22	359	313	211	0.232696	0.872222	251	1.43028	1.24701	1468351	1468602	0.278856
USA300HOU_1368	15	170	116	92	0.19556	0.684211	221	0.769231	0.524887	1468614	1468835	0.24192
USA300HOU_1369	72	2885	1528	2214	0.0634951	0.529799	704	4.09801	2.17045	1469053	1469757	0.101541
USA300HOU_1370	3	24	12	2	0.187913	0.52	131	0.183206	0.0916031	1469822	1469953	0.233492
USA300HOU_1371	31	1888	1002	417	0.184492	0.530969	401	4.70823	2.49875	1470298	1470699	0.230059
USA300HOU_1372	2207	36666	48168	1891640	5.38464e-40	1.31369	31265	1.17275	1.54064	1470758	1502023	5.79263e-38
USA300HOU_1373	134	2762	2532	6846	0.000300313	0.916757	1391	1.98562	1.82027	1502421	1503812	0.00225988
USA300HOU_1374	132	3292	1868	6829	0.000796076	0.567568	1322	2.49017	1.41301	1503969	1505291	0.00457213
USA300HOU_1375	80	1135	1360	2720	0.0447921	1.19806	1040	1.09135	1.30769	1505322	1506362	0.0780489
USA300HOU_1376	82	2506	2210	2632	0.00689962	0.881931	1118	2.2415	1.97674	1506457	1507575	0.0203353
USA300HOU_1377	80	2133	1306	2542	0.010279	0.612465	878	2.42938	1.48747	1508050	1508928	0.0267943
USA300HOU_1378	297	7397	4236	33743	1.91067e-07	0.572722	3440	2.15029	1.2314	1508948	1512388	4.77156e-06
USA300HOU_1379	129	4703	23337	6190	0.00017906	4.96131	1340	3.5097	17.4157	1512692	1514032	0.00150399
USA300HOU_1380	26	612	440	287	0.178874	0.719413	332	1.84337	1.3253	1514238	1514570	0.224501
USA300HOU_1381	93	1973	997	3385	0.003893	0.505572	1145	1.72314	0.870742	1514654	1515799	0.0138006
USA300HOU_1382	0	Gene Has No TAs	NA	NA	NA	NA	NA	NA	NA	NA	NA	NA
USA300HOU_1383	30	254	559	279	0.0033041	2.19608	344	0.738372	1.625	1516450	1516794	0.0123385
USA300HOU_1384	45	1008	4065	938	0.274092	4.02973	563	1.79041	7.22025	1516808	1517371	0.31653
USA300HOU_1385	32	1043	794	454	0.219805	0.761494	350	2.98	2.26857	1517364	1517714	0.266261
USA300HOU_1386	24	666	329	207	0.0473033	0.494753	179	3.72067	1.83799	1517769	1517948	0.0814701
USA300HOU_1387	62	42	513275	1803	0.1555	11936.7	626	0.0670927	819.928	1518254	1518880	0.202509
USA300HOU_1388	185	215	256122	15600	0.00792583	1185.75	2183	0.0984883	117.326	1518877	1521060	0.0222891
USA300HOU_1389	35	655	311	467	0.0385651	0.47561	341	1.92082	0.912023	1521626	1521967	0.0695466
USA300HOU_1390	59	740	254	1181	0.000751687	0.34413	659	1.12291	0.385432	1521972	1522631	0.00441695
USA300HOU_1391	61	9	36	1830	0.330053	3.7	686	0.0131195	0.0524781	1522621	1523307	0.364453
USA300HOU_1392	89	2304	1554	3007	0.00250228	0.67462	1292	1.78328	1.20279	1523635	1524927	0.0103534
USA300HOU_1393	251	1884	226	18082	7.58701e-21	0.120424	2693	0.699592	0.0839213	1525249	1527942	7.31754e-19
USA300HOU_1394	93	31	35	4323	0.499031	1.125	971	0.0319258	0.0360453	1527966	1528937	0.5
USA300HOU_1395	110	17	11	5835	0.124072	0.666667	1202	0.0141431	0.00915141	1528924	1530126	0.17053
USA300HOU_1396	102	214	268	5004	0.278498	1.25116	1154	0.185442	0.232236	1530131	1531285	0.319801
USA300HOU_1397	25	339	152	237	0.0684018	0.45	317	1.0694	0.479495	1531514	1531831	0.107122
USA300HOU_1398	57	42	98	1600	0.395299	2.30233	707	0.0594059	0.138614	1532168	1532875	0.42088
USA300HOU_1399	66	2237	1523	1842	0.0619934	0.680965	587	3.8109	2.59455	1532920	1533507	0.0997673
USA300HOU_1400	56	1512	1243	1422	0.195115	0.822208	575	2.62957	2.16174	1533497	1534072	0.241477
USA300HOU_1401	112	2435	15444	4996	0.00360799	6.34031	1244	1.9574	12.4148	1534086	1535330	0.0131743
USA300HOU_1402	92	406	56341	2148	1.61937e-09	138.432	1298	0.312789	43.406	1535337	1536635	6.56433e-08
USA300HOU_1403	104	320	54199	2261	4.97599e-14	168.847	1064	0.300752	50.9389	1536645	1537709	3.16315e-12
USA300HOU_1404	99	390	49334	2308	1.69061e-11	126.176	1166	0.334477	42.3105	1537735	1538901	8.75676e-10
USA300HOU_1405	29	452	328	337	0.0925356	0.726269	200	2.26	1.64	1539287	1539487	0.135367
USA300HOU_1406	34	1090	971	489	0.139186	0.890926	449	2.42762	2.16258	1539696	1540145	0.186836
USA300HOU_1407	69	7	52	2333	0.346412	6.625	959	0.00729927	0.0542231	1540237	1541196	0.379371
USA300HOU_1408	53	28	1180	951	0.000135723	40.7241	725	0.0386207	1.62759	1541198	1541923	0.00124465
USA300HOU_1409	55	52	8221	1369	0.147951	155.132	572	0.0909091	14.3724	1541926	1542498	0.195844
USA300HOU_1410	17	1	2	144	0.5	1.5	272	0.00367647	0.00735294	1542929	1543201	0.5
USA300HOU_1411	80	1702	850	2132	0.000103524	0.499706	998	1.70541	0.851703	1543372	1544370	0.00100056
USA300HOU_1412	101	6	68	4842	0.0724868	9.85714	1310	0.00458015	0.0519084	1544387	1545697	0.112076
USA300HOU_1413	84	1860	1405	2849	0.0152683	0.755508	1175	1.58298	1.19574	1545919	1547094	0.0350907
USA300HOU_1414	9	87	94	33	0.27898	1.07955	116	0.75	0.810345	1547659	1547775	0.32006
USA300HOU_1415	51	11	22	1173	0.057148	1.91667	659	0.016692	0.0333839	1547806	1548465	0.0935301
USA300HOU_1416	91	2148	1501	2684	1.27036e-05	0.69893	968	2.21901	1.55062	1548542	1549510	0.000187999
USA300HOU_1417	87	2209	1852	3066	0.0135681	0.838462	986	2.24037	1.8783	1549625	1550611	0.0325193
USA300HOU_1418	10	120	78	37	0.164181	0.652893	116	1.03448	0.672414	1550772	1550888	0.211035
USA300HOU_1419	82	130	27	2657	0.000950115	0.21374	1460	0.0890411	0.0184932	1551013	1552473	0.00517665
USA300HOU_1420	112	2576	1937	5262	0.0162959	0.752037	1379	1.86802	1.40464	1552626	1554005	0.036847
USA300HOU_1421	90	2796	493277	2816	0.000161614	176.36	953	2.93389	517.604	1553995	1554948	0.00139806
USA300HOU_1422	21	44	380	134	0.0132947	8.46667	248	0.177419	1.53226	1555056	1555304	0.0320578
USA300HOU_1423	63	2608	3621	1911	0.360525	1.38827	545	4.78532	6.64404	1555410	1555955	0.391325
USA300HOU_1424	5	60	41	8	0.198807	0.688525	119	0.504202	0.344538	1556234	1556353	0.245286
USA300HOU_1425	89	1690	1048	2977	0.00187873	0.620343	914	1.84902	1.14661	1556552	1557466	0.00848764
USA300HOU_1426	24	528	313	212	0.0570667	0.593573	206	2.56311	1.51942	1557481	1557687	0.0935104
USA300HOU_1427	85	1613	987	2767	0.00402857	0.612144	938	1.71962	1.05224	1557680	1558618	0.0141202
USA300HOU_1428	85	1783	1386	3068	0.0410122	0.777466	917	1.94438	1.51145	1558675	1559592	0.072925
USA300HOU_1429	25	162	92	209	0.0193117	0.570552	353	0.458924	0.260623	1559683	1560036	0.0413274
USA300HOU_1430	87	2495	1887	3047	0.0122331	0.75641	977	2.55374	1.93142	1560117	1561094	0.0304142
USA300HOU_1431	85	1556	1319	3065	0.0419204	0.847784	938	1.65885	1.40618	1561096	1562034	0.0740691
USA300HOU_1432	146	2962	2073	9039	0.0104085	0.699966	1454	2.03714	1.42572	1562424	1563878	0.0270815
USA300HOU_1433	32	1345	909	417	0.0987568	0.676077	302	4.45364	3.00993	1563889	1564191	0.141951
USA300HOU_1434	23	229	127	217	0.134787	0.556522	299	0.765886	0.424749	1564327	1564626	0.18195
USA300HOU_1435	27	312	239	348	0.379265	0.766773	389	0.802057	0.614396	1564829	1565218	0.407308
USA300HOU_1436	123	2825	2255	6154	0.00484027	0.798301	1466	1.92701	1.5382	1565218	1566684	0.0159837
USA300HOU_1437	160	4324	2815	10072	0.000422982	0.651098	1910	2.26387	1.47382	1566684	1568594	0.00285079
USA300HOU_1438	27	241	83	230	0.00621641	0.347107	290	0.831034	0.286207	1568610	1568900	0.0190025
USA300HOU_1439	153	4920	4204	9864	0.0079423	0.854501	1583	3.10802	2.65572	1568900	1570483	0.0222891
USA300HOU_1440	86	2030	1431	3277	0.0947735	0.705071	824	2.46359	1.73665	1570492	1571316	0.137848
USA300HOU_1441	461	7779	5379	87427	7.11345e-07	0.691517	6200	1.25468	0.867581	1571316	1577516	1.54235e-05
USA300HOU_1442	11	106	35	40	0.0920563	0.336449	158	0.670886	0.221519	1577530	1577688	0.135019
USA300HOU_1443	24	604	425	215	0.064394	0.704132	350	1.72571	1.21429	1577730	1578080	0.102455
USA300HOU_1444	36	589	535	543	0.113933	0.908475	455	1.29451	1.17582	1578138	1578593	0.159575
USA300HOU_1445	54	1404	1162	1221	0.0720327	0.827758	641	2.19033	1.81279	1578685	1579326	0.111627
USA300HOU_1446	40	1436	1014	674	0.112181	0.706333	395	3.63544	2.56709	1579361	1579756	0.157674
USA300HOU_1447	37	949	785	510	0.0256219	0.827368	401	2.36658	1.95761	1579757	1580158	0.051446
USA300HOU_1448	33	612	477	408	0.0380486	0.779772	332	1.84337	1.43675	1580155	1580487	0.0691044
USA300HOU_1449	19	417	264	173	0.421068	0.633971	278	1.5	0.94964	1580499	1580777	0.441096
USA300HOU_1450	91	1909	1399	3469	0.0269723	0.732984	1208	1.5803	1.15811	1580846	1582054	0.0536951
USA300HOU_1451	64	1728	1133	1713	0.0524744	0.65587	773	2.23545	1.46572	1582021	1582794	0.0878542
USA300HOU_1452	101	2012	1482	3962	0.00223341	0.736711	1238	1.6252	1.19709	1582778	1584016	0.00958105
USA300HOU_1453	134	2735	2033	7266	0.00279578	0.743421	1691	1.61739	1.20225	1584021	1585712	0.0111512
USA300HOU_1454	31	335	217	429	0.219568	0.64881	323	1.03715	0.671827	1585702	1586025	0.266183
USA300HOU_1455	44	1138	694	757	0.0382685	0.610184	437	2.60412	1.5881	1586605	1587042	0.0692347
USA300HOU_1456	129	3462	2352	6819	0.00514516	0.679469	1367	2.53255	1.72056	1587055	1588422	0.0167143
USA300HOU_1457	26	1185	631	255	0.0642856	0.532884	290	4.08621	2.17586	1588403	1588693	0.102453
USA300HOU_1458	6	70	61	15	0.327653	0.873239	122	0.57377	0.5	1588888	1589010	0.362088
USA300HOU_1459	205	5261	4167	18387	0.0131876	0.792094	2447	2.14998	1.7029	1589034	1591481	0.0319586
USA300HOU_1460	17	154	132	102	0.0584081	0.858065	200	0.77	0.66	1591769	1591969	0.095147
USA300HOU_1461	18	756	475	123	0.110264	0.628798	152	4.97368	3.125	1592037	1592189	0.155292
USA300HOU_1462	46	1193	1079	938	0.172568	0.904523	386	3.09067	2.79534	1592186	1592572	0.218899
USA300HOU_1463	23	281	236	220	0.161872	0.840426	236	1.19068	1	1592565	1592801	0.208836
USA300HOU_1464	17	205	136	117	0.173685	0.665049	203	1.00985	0.669951	1592794	1592997	0.219914
USA300HOU_1465	15	185	177	86	0.14375	0.956989	206	0.898058	0.859223	1592994	1593200	0.191918
USA300HOU_1466	38	481	358	539	0.0221528	0.744813	536	0.897388	0.66791	1593237	1593773	0.0457618
USA300HOU_1467	19	260	213	167	0.348435	0.819923	257	1.01167	0.828794	1593766	1594023	0.380841
USA300HOU_1468	21	474	387	171	0.104318	0.816842	263	1.80228	1.47148	1594029	1594292	0.148261
USA300HOU_1469	16	363	233	90	0.0770587	0.642857	200	1.815	1.165	1594286	1594486	0.117649
USA300HOU_1470	20	296	205	189	0.389787	0.693603	257	1.15175	0.797665	1594489	1594746	0.416279
USA300HOU_1471	23	693	523	203	0.0887512	0.755043	401	1.72818	1.30424	1594746	1595147	0.131273
USA300HOU_1472	20	235	850	165	0.167338	3.60593	185	1.27027	4.59459	1595147	1595332	0.2146
USA300HOU_1473	150	2265	1486	9237	0.00232429	0.656222	1952	1.16035	0.76127	1595345	1597297	0.00988001
USA300HOU_1474	40	451	420	739	0.272153	0.931416	557	0.809695	0.754039	1597365	1597922	0.314628
USA300HOU_1475	107	1109	445	4140	0.000122583	0.401802	1166	0.951115	0.381647	1597948	1599114	0.00115055
USA300HOU_1476	30	274	272	321	0.0259461	0.992727	362	0.756906	0.751381	1599111	1599473	0.0519478
USA300HOU_1477	21	323	267	192	0.235304	0.82716	260	1.24231	1.02692	1599487	1599747	0.281379
USA300HOU_1478	23	242	74	171	0.0123623	0.308642	302	0.801325	0.245033	1599752	1600054	0.0305669
USA300HOU_1479	24	103	96	241	0.147633	0.932692	317	0.324921	0.302839	1600047	1600364	0.195545
USA300HOU_1480	16	200	177	117	0.352352	0.885572	161	1.24224	1.09938	1600457	1600618	0.384072
USA300HOU_1481	25	701	658	276	0.236191	0.938746	263	2.6654	2.5019	1600630	1600893	0.28217
USA300HOU_1482	20	197	134	127	0.0212507	0.681818	215	0.916279	0.623256	1600918	1601133	0.0443569
USA300HOU_1483	25	757	490	233	0.0623873	0.647757	239	3.16736	2.05021	1601180	1601419	0.100234
USA300HOU_1484	17	331	208	116	0.16863	0.629518	176	1.88068	1.18182	1601416	1601592	0.215763
USA300HOU_1485	17	367	124	98	0.054218	0.339674	191	1.92147	0.649215	1601676	1601867	0.089986
USA300HOU_1486	21	1	0	210	0.170452	0.5	329	0.00303951	0	1602028	1602357	0.2172
USA300HOU_1487	45	1513	1156	910	0.203229	0.764201	461	3.282	2.50759	1602370	1602831	0.25008
USA300HOU_1488	31	1059	1107	479	0.497162	1.04528	434	2.44009	2.55069	1602849	1603283	0.5
USA300HOU_1489	71	2209	1469	2174	0.0735108	0.665158	614	3.59772	2.39251	1603940	1604554	0.113221
USA300HOU_1490	118	3698	4334	5577	0.00364915	1.17194	1205	3.06888	3.59668	1604680	1605885	0.013232
USA300HOU_1491	194	4252	2972	15528	0.0010906	0.699036	2026	2.09872	1.46693	1605928	1607954	0.00568164
USA300HOU_1492	78	1660	995	2433	0.0146031	0.599639	929	1.78687	1.07104	1607947	1608876	0.0342371
USA300HOU_1493	147	3113	25548	8221	0.000157335	8.20456	1694	1.83766	15.0815	1609121	1610815	0.00137521
USA300HOU_1494	59	325	82249	561	7.03783e-11	252.301	725	0.448276	113.447	1610853	1611578	3.33641e-09
USA300HOU_1495	59	1151	399	1063	0.000106571	0.347222	737	1.56174	0.541384	1611711	1612448	0.00102432
USA300HOU_1496	69	455	76	1430	3.93818e-06	0.16886	755	0.602649	0.100662	1612976	1613731	6.73736e-05
USA300HOU_1497	43	737	235	696	0.0214101	0.319783	506	1.45652	0.464427	1613799	1614305	0.0445566
USA300HOU_1498	78	10	7	2891	0.124064	0.727273	887	0.011274	0.00789177	1614383	1615270	0.17053
USA300HOU_1499	30	44	192	447	0.48314	4.28889	449	0.0979955	0.427617	1615319	1615768	0.494816
USA300HOU_1500	44	1000	2578	858	0.178341	2.57642	542	1.84502	4.75646	1615873	1616415	0.223987
USA300HOU_1501	81	1917	1039	2503	0.00417991	0.542231	908	2.11123	1.14427	1616497	1617405	0.0144555
USA300HOU_1502	23	757	589	227	0.206014	0.778364	248	3.05242	2.375	1617621	1617869	0.252507
USA300HOU_1503	56	1373	839	1295	0.0515711	0.611354	755	1.81854	1.11126	1617885	1618640	0.0869222
USA300HOU_1504	76	2259	1586	2348	0.0224442	0.702212	815	2.77178	1.94601	1618782	1619597	0.0462271
USA300HOU_1505	75	25	11	2805	0.481807	0.461538	920	0.0271739	0.0119565	1619702	1620622	0.493632
USA300HOU_1506	21	956	691	218	0.484202	0.723093	134	7.13433	5.15672	1620679	1620813	0.495417
USA300HOU_1507	127	34	28	7943	0.270635	0.828571	1484	0.0229111	0.0188679	1620935	1622419	0.313573
USA300HOU_1508	73	1297	397	1663	2.94588e-05	0.306626	893	1.45241	0.444569	1622622	1623515	0.000377964
USA300HOU_1509	130	3164	2380	6986	0.00691315	0.752291	1649	1.91874	1.4433	1623598	1625247	0.0203538
USA300HOU_1510	88	3050	1994	3173	0.0185402	0.653884	1019	2.99313	1.95682	1625263	1626282	0.040309
USA300HOU_1511	27	987	874	326	0.253893	0.885628	371	2.66038	2.3558	1626476	1626847	0.297877
USA300HOU_1512	108	111	64	5726	0.29602	0.580357	1406	0.0789474	0.0455192	1627066	1628472	0.334532
USA300HOU_1513	86	1234	703	2874	0.00444597	0.57004	1133	1.08914	0.620477	1628540	1629673	0.0149643
USA300HOU_1514	22	941	778	226	0.356139	0.826964	179	5.25698	4.34637	1629936	1630115	0.387295
USA300HOU_1515	98	2487	2306	4073	0.0309902	0.927251	980	2.53776	2.35306	1630242	1631222	0.0595736
USA300HOU_1516	30	563	406	349	0.0670341	0.721631	437	1.28833	0.929062	1631236	1631673	0.105512
USA300HOU_1517	110	56	14	5603	0.0345605	0.263158	1274	0.043956	0.010989	1632024	1633298	0.0641018
USA300HOU_1518	77	16	8	2804	0.150496	0.529412	983	0.0162767	0.00813835	1633311	1634294	0.197994
USA300HOU_1519	71	32	5	2027	0.000251233	0.181818	992	0.0322581	0.00504032	1634294	1635286	0.00195737
USA300HOU_1520	109	28	7	5594	0.0599895	0.275862	1421	0.0197044	0.00492611	1635302	1636723	0.0972699
USA300HOU_1521	140	132	101	9602	0.336282	0.766917	1679	0.0786182	0.0601549	1636874	1638553	0.370016
USA300HOU_1522	45	80	1500	939	0.238829	18.5309	461	0.173536	3.2538	1638569	1639030	0.284419
USA300HOU_1523	78	146	937	2545	0.0232876	6.38095	881	0.165721	1.06356	1639453	1640334	0.0476834
USA300HOU_1524	14	12	215	63	0.0185764	16.6154	230	0.0521739	0.934783	1640312	1640542	0.040309
USA300HOU_1525	106	822	1027	5416	0.321557	1.24909	1337	0.614809	0.768138	1640535	1641872	0.356479
USA300HOU_1526	36	36	106	595	0.236268	2.89189	389	0.092545	0.272494	1641889	1642278	0.28217
USA300HOU_1527	36	450	52	481	0.0163699	0.117517	362	1.24309	0.143646	1642338	1642700	0.0368949
USA300HOU_1528	102	9	11	5096	0.284862	1.2	1355	0.00664207	0.00811808	1642715	1644070	0.324964
USA300HOU_1529	27	10	1	337	0.151742	0.181818	464	0.0215517	0.00215517	1644070	1644534	0.199259
USA300HOU_1530	43	111	41	705	0.00528658	0.375	557	0.199282	0.0736086	1645008	1645565	0.0170009
USA300HOU_1531	103	2939	2634	4604	0.0491325	0.896259	1061	2.77003	2.48256	1645591	1646652	0.0843189
USA300HOU_1532	48	30	15	1091	0.280767	0.516129	581	0.0516351	0.0258176	1646757	1647338	0.321451
USA300HOU_1533	24	415	308	242	0.169399	0.742788	218	1.90367	1.41284	1647352	1647570	0.216457
USA300HOU_1534	62	60	17	1724	0.0855725	0.295082	830	0.0722892	0.0204819	1647634	1648464	0.12738
USA300HOU_1535	36	2504	876	504	0.0508196	0.3501	386	6.48705	2.26943	1648622	1649008	0.086147
USA300HOU_1536	125	5317	7870	6563	0.0140663	1.48007	1472	3.61209	5.34647	1649373	1650845	0.0332855
USA300HOU_1537	106	5286	5301	4402	0.00308019	1.00284	1355	3.90111	3.91218	1650838	1652193	0.0118179
USA300HOU_1538	89	2695	2084	3414	0.0531159	0.773368	1091	2.47021	1.91017	1652204	1653295	0.0886426
USA300HOU_1539	54	267	36809	949	0.000534433	137.351	524	0.509542	70.2462	1653454	1653978	0.00335912
USA300HOU_1540	17	608	3716	99	0.060919	6.10345	143	4.25175	25.986	1653968	1654111	0.0983778
USA300HOU_1541	58	1428	1053	1532	0.199558	0.737579	497	2.87324	2.11871	1654211	1654708	0.245996
USA300HOU_1542	26	345	170	216	0.0106184	0.49422	299	1.15385	0.568562	1654626	1654925	0.0274997
USA300HOU_1543	52	682	615	1178	0.123861	0.901903	446	1.52915	1.37892	1654912	1655358	0.170408
USA300HOU_1544	28	548	389	337	0.176769	0.710383	311	1.76206	1.2508	1655336	1655647	0.223014
USA300HOU_1545	129	3061	2586	6800	0.00497044	0.844873	1070	2.86075	2.41682	1655661	1656731	0.0163365
USA300HOU_1546	89	1727	1128	3177	0.00882873	0.653356	974	1.7731	1.15811	1656703	1657677	0.0238598
USA300HOU_1547	58	2072	1358	1307	0.0181972	0.655572	623	3.32584	2.17978	1657729	1658352	0.0398792
USA300HOU_1548	29	766	646	356	0.154684	0.843546	329	2.32827	1.96353	1658349	1658678	0.201739
USA300HOU_1549	85	2706	1828	2905	0.0134667	0.675656	986	2.74442	1.85396	1658678	1659664	0.0323316
USA300HOU_1550	20	733	508	169	0.20431	0.69346	203	3.61084	2.50246	1659661	1659864	0.251059
USA300HOU_1551	154	175	46	10016	0.000506291	0.267045	1463	0.119617	0.0314422	1659845	1661308	0.003278
USA300HOU_1552	46	73	11	763	0.00213088	0.162162	539	0.135436	0.0204082	1661320	1661859	0.00926713
USA300HOU_1553	9	442	158	27	0.134226	0.358916	149	2.96644	1.0604	1662068	1662217	0.181542
USA300HOU_1554	175	3119	8292	15101	0.409057	2.65801	2075	1.50313	3.99614	1662330	1664405	0.431321
USA300HOU_1555	48	893	790	814	0.00605128	0.884787	599	1.49082	1.31886	1664526	1665125	0.0187033
USA300HOU_1556	43	901	40	461	8.78368e-06	0.0454545	410	2.19756	0.097561	1665402	1665812	0.000134251
USA300HOU_1557	94	1413	500	1788	4.92073e-14	0.354314	872	1.62041	0.573394	1665799	1666671	3.16315e-12
USA300HOU_1558	67	940	53	1043	1.46176e-09	0.0573858	767	1.22555	0.0691004	1666704	1667471	6.01254e-08
USA300HOU_1559	70	934	205	1566	6.45776e-05	0.220321	890	1.04944	0.230337	1667615	1668505	0.000689403
USA300HOU_1560	120	322	71	4722	4.17315e-08	0.22291	1346	0.239227	0.0527489	1668515	1669861	1.25509e-06
USA300HOU_1561	100	2370	2470	4249	0.0308451	1.04218	1100	2.15455	2.24545	1669975	1671075	0.0594172
USA300HOU_1562	54	21	22	1353	0.135442	1.04545	677	0.0310192	0.0324963	1671078	1671755	0.182658
USA300HOU_1563	75	11	15	2811	0.496531	1.33333	1106	0.00994575	0.0135624	1671886	1672992	0.5
USA300HOU_1564	141	67	66	9727	0.27748	0.985294	1799	0.0372429	0.036687	1673216	1675015	0.319132
USA300HOU_1565	67	749	1626	2131	0.303231	2.16933	818	0.915648	1.98778	1675076	1675894	0.34073
USA300HOU_1566	97	15	10	4704	0.498668	0.6875	1391	0.0107836	0.00718907	1676863	1678254	0.5
USA300HOU_1567	69	15	107	2179	0.0514841	6.75	752	0.0199468	0.142287	1678404	1679156	0.0868576
USA300HOU_1568	76	47	85	2866	0.446415	1.79167	899	0.0522803	0.0945495	1679178	1680077	0.463139
USA300HOU_1569	31	1	6	403	0.0239985	3.5	404	0.00247525	0.0148515	1680078	1680482	0.0488883
USA300HOU_1570	41	301	24	581	0.00183416	0.0827815	344	0.875	0.0697674	1680493	1680837	0.00834172
USA300HOU_1571	43	9	4	880	0.227875	0.5	467	0.0192719	0.00856531	1680840	1681307	0.274254
USA300HOU_1572	81	875	997	2849	0.0556232	1.13927	947	0.92397	1.0528	1681308	1682255	0.0917324
USA300HOU_1573	48	1046	735	902	0.0311938	0.702961	698	1.49857	1.05301	1682559	1683257	0.0598415
USA300HOU_1574	78	1910	2296	2392	0.00965727	1.20199	989	1.93124	2.32154	1683274	1684263	0.0255203
USA300HOU_1575	61	1780	1270	1527	0.0427493	0.713644	707	2.51768	1.79632	1684281	1684988	0.0752795
USA300HOU_1576	15	6	1	104	0.261999	0.285714	176	0.0340909	0.00568182	1685208	1685384	0.305593
USA300HOU_1577	102	3324	3952	4943	0.268247	1.18887	1346	2.46954	2.93611	1685677	1687023	0.311064
USA300HOU_1578	60	830	2449	1645	0.205128	2.94826	761	1.09067	3.21813	1687030	1687791	0.251752
USA300HOU_1579	75	3569	2595	2401	0.0601915	0.727171	938	3.8049	2.76652	1687784	1688722	0.097428
USA300HOU_1580	80	138	178	3165	0.444367	1.28777	1139	0.121159	0.156277	1688726	1689865	0.461528
USA300HOU_1581	142	371	852	8657	0.0106527	2.29301	1832	0.202511	0.465066	1690001	1691833	0.0275375
USA300HOU_1582	38	26	159	516	0.00626998	5.92593	626	0.0415335	0.253994	1691902	1692528	0.0190923
USA300HOU_1583	90	4536	3331	3497	0.0565774	0.734406	977	4.64278	3.40942	1692560	1693537	0.0930317
USA300HOU_1584	110	2927	2744	5436	0.0933192	0.9375	1157	2.52982	2.37165	1693637	1694794	0.136229
USA300HOU_1585	5	71	47	9	0.262259	0.666667	128	0.554688	0.367188	1695013	1695141	0.305641
USA300HOU_1586	157	635	3999	9950	0.000937518	6.28931	1823	0.348327	2.19364	1695324	1697147	0.00515635
USA300HOU_1587	21	395	341	184	0.18526	0.863636	251	1.57371	1.35857	1697493	1697744	0.230812
USA300HOU_1588	90	18	4	3911	0.169849	0.263158	974	0.0184805	0.00410678	1697789	1698763	0.216803
USA300HOU_1589	249	8289	5410	25903	0.000634454	0.652714	2201	3.76602	2.45797	1698820	1701021	0.0038245
USA300HOU_1590	42	950	1971	837	0.344679	2.07361	470	2.02128	4.19362	1701026	1701496	0.37777
USA300HOU_1591	57	1642	1267	1313	0.0372911	0.771759	686	2.39359	1.84694	1701579	1702265	0.068083
USA300HOU_1592	49	3074	2005	992	0.0694158	0.652358	716	4.2933	2.80028	1702305	1703021	0.108407
USA300HOU_1593	31	811	670	367	0.055449	0.826355	353	2.29745	1.89802	1703024	1703377	0.091499
USA300HOU_1594	57	1632	605	861	6.98423e-06	0.371096	584	2.79452	1.03596	1703378	1703962	0.000109747
USA300HOU_1595	48	3	2	1128	0.327287	0.75	569	0.00527241	0.00351494	1703952	1704521	0.361878
USA300HOU_1596	28	6	4	390	0.481737	0.714286	290	0.0206897	0.0137931	1704524	1704814	0.493632
USA300HOU_1597	81	635	41144	1802	1.93025e-07	64.6934	806	0.787841	51.0471	1704818	1705624	4.77778e-06
USA300HOU_1598	90	9	11	3929	0.221133	1.2	1100	0.00818182	0.01	1705638	1706738	0.267521
USA300HOU_1599	54	2	1	1431	0.283651	0.666667	527	0.00379507	0.00189753	1706739	1707266	0.324222
USA300HOU_1600	55	39	184	1491	0.434605	4.625	686	0.0568513	0.268222	1707286	1707972	0.453071
USA300HOU_1601	17	294	234	123	0.226618	0.79661	161	1.82609	1.45342	1708018	1708179	0.272987
USA300HOU_1602	31	1737	1364	426	0.220432	0.785386	269	6.45725	5.07063	1708286	1708555	0.266904
USA300HOU_1603	65	1938	1386	1726	0.0343116	0.715317	704	2.75284	1.96875	1708757	1709461	0.0637247
USA300HOU_1604	128	5176	3103	6384	0.000985493	0.599575	1220	4.24262	2.54344	1709923	1711143	0.0053392
USA300HOU_1605	53	487	338	1163	0.0572809	0.694672	752	0.647606	0.449468	1712674	1713426	0.0936929
USA300HOU_1606	101	1828	1537	4508	0.0704463	0.840897	1361	1.34313	1.12932	1713426	1714787	0.109524
USA300HOU_1607	31	857	618	408	0.153341	0.721445	449	1.90869	1.37639	1714801	1715250	0.200377
USA300HOU_1608	84	1378	1810	2894	0.0188936	1.31327	1010	1.36436	1.79208	1715252	1716262	0.0406817
USA300HOU_1609	68	2528	1956	1809	0.0131762	0.773824	734	3.44414	2.66485	1716252	1716986	0.0319586
USA300HOU_1610	29	36	129	360	0.14089	3.51351	476	0.0756303	0.271008	1717312	1717788	0.188731
USA300HOU_1611	59	977	1385	1723	0.464279	1.41718	623	1.56822	2.22311	1717816	1718439	0.479184
USA300HOU_1612	91	1289	1889	4064	0.412106	1.46512	1268	1.01656	1.48975	1718439	1719707	0.433629
USA300HOU_1613	69	1332	1883	2172	0.186171	1.41335	929	1.4338	2.02691	1719719	1720648	0.231534
USA300HOU_1614	62	1225	1475	1856	0.368831	1.20392	638	1.92006	2.31191	1720645	1721283	0.398617
USA300HOU_1615	21	892	649	201	0.319588	0.727884	308	2.8961	2.10714	1721568	1721876	0.354858
USA300HOU_1616	39	4	14	661	0.0517502	3	428	0.00934579	0.0327103	1721891	1722319	0.0870688
USA300HOU_1617	23	7	2	251	0.298494	0.375	260	0.0269231	0.00769231	1722323	1722583	0.336648
USA300HOU_1618	188	21	35	17198	0.118181	1.63636	2633	0.00797569	0.0132928	1722646	1725279	0.164373
USA300HOU_1619	208	1155	409	16608	6.86486e-07	0.354671	2477	0.46629	0.165119	1725619	1728096	1.50008e-05
USA300HOU_1620	60	801	272	1225	0.000602572	0.340399	668	1.1991	0.407186	1728098	1728766	0.00369604
USA300HOU_1621	82	4	7	3278	0.253839	1.6	1118	0.00357782	0.00626118	1729228	1730346	0.297877
USA300HOU_1622	81	10	9	3202	0.265514	0.909091	1142	0.00875657	0.00788091	1730347	1731489	0.308406
USA300HOU_1623	78	2751	1736	2556	0.0413474	0.631177	1013	2.7157	1.71372	1731801	1732814	0.0731954
USA300HOU_1624	15	157	133	100	0.31486	0.848101	146	1.07534	0.910959	1733051	1733197	0.350444
USA300HOU_1625	14	159	119	76	0.157362	0.75	182	0.873626	0.653846	1733237	1733419	0.204147
USA300HOU_1626	63	2630	2459	1764	0.139209	0.935006	773	3.40233	3.18111	1735461	1736234	0.186836
USA300HOU_1627	17	1353	800	122	0.226417	0.591581	128	10.5703	6.25	1736234	1736362	0.272987
USA300HOU_1628	126	29	9	7627	0.120408	0.333333	1766	0.0164213	0.00509626	1736695	1738461	0.166806
USA300HOU_1629	114	32	82	6278	0.172888	2.51515	1262	0.0253566	0.0649762	1738477	1739739	0.219205
USA300HOU_1630	77	51	11	2660	0.038152	0.230769	875	0.0582857	0.0125714	1740200	1741075	0.0691241
USA300HOU_1631	38	5	8	719	0.484435	1.5	452	0.0110619	0.0176991	1741072	1741524	0.495417
USA300HOU_1632	179	353	5534	15196	0.148434	15.6356	2210	0.159729	2.50407	1741536	1743746	0.196206
USA300HOU_1633	49	640	2286	1087	0.208912	3.56786	518	1.23552	4.41313	1744153	1744671	0.255053
USA300HOU_1634	186	2737	1171	11468	3.12451e-09	0.42805	2273	1.20414	0.515178	1744693	1746966	1.18098e-07
USA300HOU_1635	11	681	263	41	0.111302	0.387097	122	5.58197	2.15574	1746917	1747039	0.156517
USA300HOU_1636	202	1543	43416	11586	7.87614e-15	28.1198	2279	0.677051	19.0505	1747169	1749448	5.79725e-13
USA300HOU_1637	25	2509	3669	290	0.338064	1.46215	260	9.65	14.1115	1749723	1749983	0.371577
USA300HOU_1638	86	3339	4603	3452	0.224608	1.37844	1139	2.93152	4.04126	1750002	1751141	0.271374
USA300HOU_1639	88	2402	3137	3870	0.498805	1.30587	1025	2.34341	3.06049	1751164	1752189	0.5
USA300HOU_1640	81	11	18	2886	0.00537242	1.58333	1004	0.0109562	0.0179283	1752191	1753195	0.0171537
USA300HOU_1641	51	78	44	1280	0.408586	0.56962	602	0.129568	0.0730897	1753227	1753829	0.431251
USA300HOU_1642	47	406	167	941	0.0921546	0.412776	455	0.892308	0.367033	1753843	1754298	0.135092
USA300HOU_1643	104	7	16	5359	0.375621	2.125	1292	0.00541796	0.0123839	1754311	1755603	0.404082
USA300HOU_1644	22	11	6	241	0.490613	0.583333	284	0.0387324	0.0211268	1755958	1756242	0.498958
USA300HOU_1645	26	4	1	311	0.151468	0.4	320	0.0125	0.003125	1756254	1756574	0.198993
USA300HOU_1646	24	1	1	288	0.488121	1	308	0.00324675	0.00324675	1756580	1756888	0.498093
USA300HOU_1647	68	2754	6903	2051	0.128099	2.50599	530	5.19623	13.0245	1757055	1757585	0.175034
USA300HOU_1648	75	1820	3217	2666	0.289608	1.76716	842	2.16152	3.82067	1757585	1758427	0.329148
USA300HOU_1649	3	62	0	0	0.0318013	0.015873	119	0.521008	0	1758627	1758746	0.0607155
USA300HOU_1650	45	1423	2363	967	0.358606	1.66011	473	3.00846	4.99577	1758820	1759293	0.389674
USA300HOU_1651	32	571	502	497	0.423401	0.879371	284	2.01056	1.76761	1759767	1760051	0.443374
USA300HOU_1652	51	964	634	930	0.00548576	0.658031	671	1.43666	0.944858	1760119	1760790	0.017436
USA300HOU_1653	85	3089	2248	3162	0.078226	0.727832	707	4.36917	3.17963	1760802	1761509	0.119106
USA300HOU_1654	117	10	18	6830	0.477489	1.72727	1271	0.00786782	0.0141621	1761779	1763050	0.490826
USA300HOU_1655	221	77	53	24069	0.271515	0.692308	2630	0.0292776	0.0201521	1763063	1765693	0.314202
USA300HOU_1656	50	933	684	1105	0.149603	0.733405	560	1.66607	1.22143	1766096	1766656	0.19717
USA300HOU_1657	112	2853	1613	4976	0.0032805	0.565522	1073	2.6589	1.50326	1766879	1767952	0.0122816
USA300HOU_1658	8	208	89	22	0.148627	0.430622	101	2.05941	0.881188	1767986	1768087	0.196357
USA300HOU_1659	108	720	1714	5789	0.461269	2.37864	1286	0.559876	1.33281	1768148	1769434	0.476429
USA300HOU_1660	71	51	124	2360	0.150611	2.40385	974	0.0523614	0.12731	1769482	1770456	0.198054
USA300HOU_1661	53	20	222	1338	0.275865	10.619	668	0.0299401	0.332335	1770459	1771127	0.318053
USA300HOU_1662	84	32	229	3109	0.0160927	6.9697	926	0.0345572	0.2473	1771149	1772075	0.0365648
USA300HOU_1663	96	797	11204	3354	0.000403774	14.0414	815	0.977914	13.7472	1772117	1772932	0.00273452
USA300HOU_1664	103	69	2160	4419	0.00242903	30.8714	1346	0.051263	1.60475	1772954	1774300	0.0101597
USA300HOU_1665	59	7	7	1739	0.495553	1	590	0.0118644	0.0118644	1774517	1775107	0.5
USA300HOU_1666	91	333	3624	3850	0.117556	10.8533	1262	0.263867	2.87163	1775261	1776523	0.163747
USA300HOU_1667	91	1376	12039	3138	0.00209009	8.74365	1301	1.05765	9.25365	1776674	1777975	0.00912009
USA300HOU_1668	136	18	12	8979	0.139806	0.684211	1493	0.0120563	0.00803751	1781224	1782717	0.187458
USA300HOU_1669	149	31	88	10580	0.0493359	2.78125	1937	0.0160041	0.0454311	1783143	1785080	0.0844507
USA300HOU_1670	17	32	2071	62	0.00117461	62.7879	122	0.262295	16.9754	1785278	1785400	0.00598431
USA300HOU_1671	68	5	3	2245	0.207962	0.666667	920	0.00543478	0.00326087	1785493	1786413	0.254115
USA300HOU_1672	105	5	14	5198	0.0494749	2.5	1400	0.00357143	0.01	1786413	1787813	0.0845334
USA300HOU_1673	29	14	7	413	0.438739	0.533333	470	0.0297872	0.0148936	1787814	1788284	0.456361
USA300HOU_1674	89	647	261	2432	5.96413e-07	0.404321	1025	0.63122	0.254634	1788494	1789519	1.32394e-05
USA300HOU_1675	53	48	582	1304	0.106377	11.898	623	0.0770465	0.934189	1789689	1790312	0.150642
USA300HOU_1676	78	1711	1149	2564	0.0425822	0.671729	872	1.96216	1.31766	1790328	1791200	0.0750489
USA300HOU_1677	237	1517	794	21936	1.02929e-05	0.523715	2630	0.576806	0.301901	1791216	1793846	0.000156463
USA300HOU_1678	170	5665	3893	12046	0.0035254	0.687257	1502	3.77164	2.59188	1794140	1795642	0.0129915
USA300HOU_1679	150	1125	11580	8537	9.10167e-05	10.2851	1664	0.676082	6.95913	1796126	1797790	0.000905956
USA300HOU_1680	68	678	9393	1553	0.000164526	13.8351	704	0.963068	13.3423	1797787	1798491	0.00141594
USA300HOU_1681	100	203	3140	4775	0.254255	15.3971	1268	0.160095	2.47634	1798881	1800149	0.298177
USA300HOU_1682	93	4729	3130	3332	0.00313652	0.661945	1121	4.21855	2.79215	1800198	1801319	0.0119848
USA300HOU_1683	127	1219	86	3357	8.32909e-19	0.0713115	1361	0.895665	0.0631888	1801667	1803028	7.28014e-17
USA300HOU_1684	143	689	2049	10096	0.396901	2.97101	1757	0.392146	1.16619	1805353	1807110	0.421943
USA300HOU_1685	71	4	5	2451	0.211279	1.2	968	0.00413223	0.00516529	1807132	1808100	0.257493
USA300HOU_1686	72	6	0	2448	0.0219997	0.142857	944	0.00635593	0	1808369	1809313	0.0455127
USA300HOU_1687	64	4	6	2015	0.347115	1.4	857	0.00466744	0.00700117	1809313	1810170	0.379696
USA300HOU_1688	112	1285	2080	6128	0.380267	1.6182	1229	1.04557	1.69243	1810365	1811594	0.408138
USA300HOU_1689	265	132	80	34970	0.42373	0.609023	3197	0.0412887	0.0250235	1812044	1815241	0.443553
USA300HOU_1690	71	115	8503	1227	8.45759e-09	73.3103	941	0.12221	9.03613	1815262	1816203	2.95698e-07
USA300HOU_1691	122	2460	1701	5981	0.0035318	0.691589	1298	1.89522	1.31048	1816464	1817762	0.012998
USA300HOU_1692	33	643	375	342	0.00441858	0.583851	413	1.5569	0.90799	1817967	1818380	0.0149548
USA300HOU_1693	50	1556	1525	1180	0.311463	0.98009	689	2.25835	2.21335	1818685	1819374	0.347492
USA300HOU_1694	85	2952	2149	2905	0.0129937	0.728073	1055	2.7981	2.03697	1819549	1820604	0.0317133
USA300HOU_1695	9	526	306	24	0.0788522	0.582543	98	5.36735	3.12245	1820698	1820796	0.119604
USA300HOU_1696	95	3351	2183	3810	0.030177	0.651551	1118	2.99732	1.95259	1820920	1822038	0.0584119
USA300HOU_1697	36	600	377	464	0.0177594	0.628952	500	1.2	0.754	1822179	1822679	0.0391354
USA300HOU_1698	98	22	9	4460	0.0546721	0.434783	1202	0.0183028	0.00748752	1822925	1824127	0.0905375
USA300HOU_1699	77	1186	25342	2089	0.000525976	21.3505	947	1.25238	26.7603	1824215	1825162	0.00333595
USA300HOU_1700	35	600	8785	323	0.000315067	14.619	494	1.21457	17.7834	1825285	1825779	0.00231297
USA300HOU_1701	82	3715	3129	2906	0.0647893	0.842304	770	4.82468	4.06364	1825877	1826647	0.102847
USA300HOU_1702	103	3297	1652	4203	0.00435992	0.501213	1223	2.69583	1.35078	1826691	1827914	0.0148164
USA300HOU_1703	109	5189	3156	4777	0.00607655	0.608285	1139	4.55575	2.77085	1827914	1829053	0.0187388
USA300HOU_1704	18	1531	1079	117	0.0763056	0.704961	140	10.9357	7.70714	1829211	1829351	0.11669
USA300HOU_1705	136	74	17	8068	0.00265617	0.24	1694	0.0436836	0.0100354	1829425	1831119	0.0107828
USA300HOU_1706	32	884	830	423	0.117341	0.938983	464	1.90517	1.78879	1831256	1831720	0.163529
USA300HOU_1707	47	25	5	1030	0.157908	0.230769	602	0.0415282	0.00830565	1831964	1832566	0.204665
USA300HOU_1708	28	648	392	284	0.0382186	0.605547	254	2.55118	1.54331	1832639	1832893	0.0691893
USA300HOU_1709	52	1992	1337	1069	0.0322505	0.67135	743	2.68102	1.79946	1832782	1833525	0.0611557
USA300HOU_1710	29	709	418	306	0.0346124	0.590141	446	1.58969	0.93722	1833605	1834051	0.0641556
USA300HOU_1711	98	2225	2513	3723	0.00253994	1.12938	1160	1.9181	2.16638	1834165	1835325	0.0104765
USA300HOU_1712	137	3060	1602	6920	6.04039e-05	0.523685	1604	1.90773	0.998753	1835312	1836916	0.000659959
USA300HOU_1713	5	188	132	10	0.375167	0.703704	110	1.70909	1.2	1836888	1836998	0.40376
USA300HOU_1714	105	2504	1464	4368	0.00429243	0.58483	1130	2.21593	1.29558	1837066	1838196	0.0146414
USA300HOU_1715	137	4431	2816	7605	0.0029599	0.635605	1466	3.02251	1.92087	1838303	1839769	0.0115758
USA300HOU_1716	105	2078	1329	4459	0.00725457	0.639731	1274	1.63108	1.04317	1840686	1841960	0.0210925
USA300HOU_1717	103	52	59	5198	0.285928	1.13208	1262	0.0412044	0.0467512	1842054	1843316	0.32576
USA300HOU_1718	92	4785	16799	3859	0.14876	3.51024	905	5.28729	18.5624	1843698	1844603	0.196357
USA300HOU_1719	6	8	7	17	0.5	0.888889	92	0.0869565	0.076087	1844583	1844675	0.5
USA300HOU_1720	209	4074	2298	17269	6.43416e-05	0.564172	2687	1.51619	0.855229	1844806	1847493	0.000689403
USA300HOU_1721	133	3460	2482	6904	0.000883071	0.717423	1700	2.03529	1.46	1847789	1849489	0.00494484
USA300HOU_1722	133	4668	2978	6755	0.00031778	0.638038	1706	2.73623	1.7456	1849896	1851602	0.00232678
USA300HOU_1723	49	1063	764	1016	0.0849763	0.718985	632	1.68196	1.20886	1851771	1852403	0.126694
USA300HOU_1724	106	3080	1656	4473	0.00417078	0.537812	1169	2.63473	1.4166	1852428	1853597	0.0144555
USA300HOU_1725	87	346	52	2417	7.59517e-07	0.152738	989	0.349848	0.0525784	1853695	1854684	1.62166e-05
USA300HOU_1726	13	69	76	84	0.5	1.1	113	0.610619	0.672566	1854757	1854870	0.5
USA300HOU_1727	88	472	48915	1902	1.36029e-09	103.416	1091	0.432631	44.835	1855224	1856315	5.67872e-08
USA300HOU_1728	79	1499	184	1542	2.89106e-09	0.123333	1358	1.10383	0.135493	1857015	1858373	1.10771e-07
USA300HOU_1729	42	386	9	432	2.03872e-06	0.0258398	491	0.786151	0.0183299	1858447	1858938	3.95453e-05
USA300HOU_1730	117	16	13	6774	0.401037	0.823529	1313	0.0121858	0.00990099	1859012	1860325	0.425693
USA300HOU_1731	266	176	90	29431	1.96533e-07	0.514124	3824	0.0460251	0.0235356	1860349	1864173	4.82196e-06
USA300HOU_1732	53	46	5	1179	0.0112008	0.12766	596	0.0771812	0.00838926	1864194	1864790	0.0285585
USA300HOU_1733	76	31	6	2601	0.0329626	0.21875	842	0.0368171	0.00712589	1864819	1865661	0.0619157
USA300HOU_1734	26	889	739	315	0.340321	0.831461	311	2.85852	2.37621	1865776	1866087	0.373725
USA300HOU_1735	92	3562	3329	3577	0.0331221	0.934606	1076	3.31041	3.09387	1866152	1867228	0.0621232
USA300HOU_1736	36	732	13	186	9.35727e-09	0.0190996	311	2.3537	0.0418006	1867315	1867626	3.19174e-07
USA300HOU_1737	66	2794	2018	1845	0.0630708	0.722361	842	3.31829	2.39667	1867751	1868593	0.100994
USA300HOU_1738	53	2454	1746	1133	0.0408478	0.711609	644	3.81056	2.71118	1869063	1869707	0.0727252
USA300HOU_1739	61	22	36	1717	0.0996096	1.6087	800	0.0275	0.045	1869722	1870522	0.142949
USA300HOU_1740	9	16	766	26	0.0951806	45.1176	95	0.168421	8.06316	1870857	1870952	0.138324
USA300HOU_1741	76	2486	4637	2664	0.204383	1.8649	848	2.9316	5.46816	1871063	1871911	0.251059
USA300HOU_1742	111	3320	4855	5859	0.263035	1.46221	1409	2.35628	3.44571	1871915	1873324	0.306307
USA300HOU_1743	41	1576	1063	743	0.181478	0.674699	422	3.7346	2.51896	1874074	1874496	0.227213
USA300HOU_1744	61	4037	2529	1555	0.0592284	0.626548	695	5.80863	3.63885	1874513	1875208	0.096315
USA300HOU_1745	195	24	19	18546	0.152812	0.8	1661	0.0144491	0.0114389	1875205	1876866	0.199914
USA300HOU_1746	101	2102	1231	4097	0.00700028	0.58583	1268	1.65773	0.97082	1877273	1878541	0.0205024
USA300HOU_1747	473	10844	6713	85900	1.6201e-10	0.619087	6560	1.65305	1.02332	1878658	1885218	7.30874e-09
USA300HOU_1748	27	846	599	315	0.189945	0.708383	311	2.72026	1.92605	1885544	1885855	0.235391
USA300HOU_1749	200	70	42	19887	0.416852	0.605634	2417	0.0289615	0.0173769	1885877	1888294	0.437664
USA300HOU_1750	105	4478	17539	4404	0.00563208	3.91605	1181	3.7917	14.851	1888582	1889763	0.0177999
USA300HOU_1751	73	2591	2257	2379	0.130416	0.871142	953	2.71878	2.36831	1889873	1890826	0.177419
USA300HOU_1752	44	2089	1741	883	0.23669	0.833493	563	3.71048	3.09236	1890823	1891386	0.282553
USA300HOU_1753	41	2395	3637	835	0.48142	1.51836	500	4.79	7.274	1891506	1892006	0.493632
USA300HOU_1754	61	2135	772434	1513	0.0362682	361.627	712	2.9986	1084.88	1892427	1893139	0.0668702
USA300HOU_1755	73	1991	2230	2470	0.220764	1.11998	827	2.4075	2.69649	1893486	1894313	0.26719
USA300HOU_1756	87	3943	2601	2953	0.00560042	0.659736	1001	3.93906	2.5984	1894547	1895548	0.01774
USA300HOU_1757	37	790	563	613	0.216806	0.713021	464	1.70259	1.21336	1895670	1896134	0.263654
USA300HOU_1758	97	2775	1455	3347	0.000211169	0.524496	1181	2.3497	1.23201	1896147	1897328	0.00171698
USA300HOU_1759	53	1351	1067	1240	0.147655	0.789941	632	2.13766	1.68829	1897339	1897971	0.195545
USA300HOU_1760	78	2610	1855	2463	0.0186806	0.710839	1043	2.5024	1.77852	1897978	1899021	0.0404628
USA300HOU_1761	138	5267	3383	7942	0.00809955	0.642369	1502	3.50666	2.25233	1899502	1901004	0.022497
USA300HOU_1762	19	423	198	129	0.0658277	0.46934	119	3.55462	1.66387	1901027	1901146	0.104199
USA300HOU_1763	143	4705	3001	8226	0.00190425	0.637909	1292	3.64164	2.32276	1901841	1903133	0.00857679
USA300HOU_1764	31	1236	770	401	0.125883	0.623282	395	3.12911	1.94937	1903151	1903546	0.172427
USA300HOU_1765	74	103	1469	2578	0.225206	14.1346	854	0.120609	1.72014	1903841	1904695	0.271861
USA300HOU_1766	54	3181	1961	1161	0.0334792	0.616593	548	5.80474	3.57847	1905316	1905864	0.0625109
USA300HOU_1767	39	1320	880	549	0.0164604	0.666919	443	2.97968	1.98646	1905977	1906420	0.0369798
USA300HOU_1768	49	1588	1236	970	0.0496284	0.778477	443	3.58465	2.79007	1906407	1906850	0.0846923
USA300HOU_1769	72	1905	1445	2268	0.0941102	0.758657	635	3	2.27559	1907146	1907781	0.137168
USA300HOU_1770	55	1894	1049	1231	0.0436314	0.55409	713	2.65638	1.47125	1908221	1908934	0.0764643
USA300HOU_1771	33	671	117	344	0.0039952	0.175595	302	2.22185	0.387417	1909194	1909496	0.0140561
USA300HOU_1772	38	2016	1101	562	0.0440889	0.546356	443	4.55079	2.48533	1909674	1910117	0.0771416
USA300HOU_1773	34	479	189	476	0.0927239	0.395833	353	1.35694	0.535411	1910114	1910467	0.135572
USA300HOU_1774	79	1957	1357	2424	0.00685507	0.693565	977	2.00307	1.38895	1910869	1911846	0.0202796
USA300HOU_1775	60	1685	940	1182	0.000512237	0.558126	833	2.02281	1.12845	1912550	1913383	0.00330884
USA300HOU_1776	75	281	77	1883	5.92598e-05	0.276596	908	0.309471	0.0848018	1913595	1914503	0.000659959
USA300HOU_1777	78	5	3	3040	0.495755	0.666667	1193	0.00419111	0.00251467	1914628	1915821	0.5
USA300HOU_1778	120	1061	542	4815	9.2857e-07	0.511299	1592	0.666457	0.340452	1916192	1917784	1.95279e-05
USA300HOU_1779	42	2091	1261	675	0.0320717	0.60325	401	5.21446	3.14464	1917920	1918321	0.0609344
USA300HOU_1780	52	1038	710	1034	0.0182073	0.684312	770	1.34805	0.922078	1918780	1919550	0.0398792
USA300HOU_1781	40	689	531	680	0.11573	0.771014	479	1.43841	1.10856	1919531	1920010	0.161525
USA300HOU_1782	15	282	233	104	0.369379	0.826855	257	1.09728	0.906615	1920070	1920327	0.398944
USA300HOU_1783	67	482	24932	1100	7.71687e-08	51.6211	1001	0.481518	24.9071	1920324	1921325	2.11609e-06
USA300HOU_1784	111	137	3285	3539	1.74442e-09	23.8116	1478	0.0926928	2.2226	1921330	1922808	6.97022e-08
USA300HOU_1785	50	2567	1507	881	0.00537045	0.587227	482	5.32573	3.12656	1922967	1923449	0.0171537
USA300HOU_1786	41	831	750	681	0.0666979	0.902644	650	1.27846	1.15385	1923725	1924375	0.105042
USA300HOU_1787	78	1711	1140	2464	0.0184426	0.666472	995	1.7196	1.14573	1924456	1925451	0.0402364
USA300HOU_1788	44	1515	1192	763	0.041985	0.786939	626	2.42013	1.90415	1925527	1926153	0.0741048
USA300HOU_1789	28	1159	702	294	0.0520454	0.606034	344	3.36919	2.0407	1926194	1926538	0.0872728
USA300HOU_1790	55	2034	4630	1298	0.100232	2.27568	551	3.69147	8.4029	1926636	1927187	0.143401
USA300HOU_1791	72	3183	2261	2138	0.0326489	0.710427	641	4.96568	3.5273	1927405	1928046	0.0616515
USA300HOU_1792	11	99	87	57	0.405699	0.88	185	0.535135	0.47027	1928160	1928345	0.429338
USA300HOU_1793	24	864	579	209	0.0505489	0.67052	176	4.90909	3.28977	1928347	1928523	0.0858442
USA300HOU_1794	38	1675	1099	615	0.129246	0.656325	383	4.37337	2.86945	1928534	1928917	0.17617
USA300HOU_1795	27	486	446	286	0.081864	0.917864	307	1.58306	1.45277	1929360	1929667	0.12317
USA300HOU_1796	6	79	26	11	0.162267	0.3375	101	0.782178	0.257426	1930085	1930186	0.209182
USA300HOU_1797	51	1105	671	983	0.0138072	0.607595	473	2.33615	1.4186	1930534	1931007	0.0328496
USA300HOU_1798	460	14975	13342	90266	3.83723e-05	0.890959	3815	3.92529	3.49725	1931432	1935247	0.000470734
USA300HOU_1799	110	3105	1774	4875	0.00533271	0.571475	1199	2.58966	1.47957	1936393	1937592	0.0170854
USA300HOU_1800	109	3725	2249	5158	0.042883	0.603865	1556	2.39396	1.44537	1937585	1939141	0.0754089
USA300HOU_1801	62	1708	1144	1585	0.0448147	0.669982	719	2.37552	1.5911	1939504	1940223	0.0780489
USA300HOU_1802	53	1478	1055	1192	0.0837309	0.713996	716	2.06425	1.47346	1940374	1941090	0.125372
USA300HOU_1803	59	1466	979	1423	0.0410993	0.66803	719	2.03894	1.36161	1941248	1941967	0.0730322
USA300HOU_1804	54	1563	1000	1253	0.0953583	0.640026	719	2.17385	1.39082	1942088	1942807	0.138324
USA300HOU_1805	64	1250	872	1707	0.0430007	0.697842	722	1.7313	1.20776	1942865	1943587	0.0755366
USA300HOU_1806	55	1131	718	1206	0.0312406	0.635159	707	1.59972	1.01556	1943712	1944419	0.0598903
USA300HOU_1807	55	869	477	1239	0.0471208	0.549425	566	1.53534	0.842756	1945383	1945949	0.0812558
USA300HOU_1808	88	2684	2142	3409	0.0814464	0.798138	698	3.84527	3.06877	1946423	1947121	0.122806
USA300HOU_1809	92	3476	2226	3376	0.00802729	0.640495	761	4.56767	2.9251	1947118	1947879	0.0224208
USA300HOU_1810	64	1229	582	1684	0.0363029	0.473984	692	1.77601	0.84104	1947876	1948568	0.0668902
USA300HOU_1811	116	2552	3779	5722	0.0216661	1.48061	1373	1.8587	2.75237	1948591	1949964	0.0449222
USA300HOU_1812	57	1484	1021	1364	0.0662733	0.688215	518	2.86486	1.97104	1949974	1950492	0.104762
USA300HOU_1813	115	2535	18006	5167	0.00168814	7.10055	1244	2.03778	14.4743	1950508	1951752	0.00788267
USA300HOU_1814	304	9011	5521	38228	7.75054e-05	0.612739	2993	3.01069	1.84464	1951745	1954738	0.000796995
USA300HOU_1815	12	229	171	50	0.110847	0.747826	143	1.6014	1.1958	1954803	1954946	0.155955
USA300HOU_1816	21	18	14	214	0.416588	0.789474	134	0.134328	0.104478	1955021	1955155	0.43755
USA300HOU_1817	89	2095	1636	3236	0.014803	0.781011	983	2.13123	1.66429	1956068	1957051	0.034532
USA300HOU_1818	82	1688	1435	2750	0.019443	0.850207	935	1.80535	1.53476	1957053	1957988	0.0415448
USA300HOU_1819	0	Gene Has No TAs	NA	NA	NA	NA	NA	NA	NA	NA	NA	NA
USA300HOU_1820	74	2560	2128	2272	0.0329066	0.831316	641	3.99376	3.31981	1959339	1959980	0.0618546
USA300HOU_1821	11	232	187	56	0.392765	0.806867	131	1.77099	1.42748	1961275	1961406	0.4185
USA300HOU_1822	45	1823	2035	729	0.0107654	1.11623	554	3.29061	3.67329	1962583	1963137	0.0277674
USA300HOU_1823	119	52	1155	5503	0.000136663	21.8113	1400	0.0371429	0.825	1963460	1964860	0.00124917
USA300HOU_1824	86	40	918	3393	0.0876822	22.4146	923	0.0433369	0.994583	1964884	1965807	0.130105
USA300HOU_1825	83	60	484	3389	0.410862	7.95082	1037	0.0578592	0.466731	1965865	1966902	0.43261
USA300HOU_1826	12	127	2688	61	0.278157	21.0078	110	1.15455	24.4364	1966892	1967002	0.319772
USA300HOU_1827	34	1065	680	483	0.122782	0.638837	503	2.1173	1.35189	1967165	1967668	0.16934
USA300HOU_1828	133	1687	379	5545	1.88153e-08	0.225118	1223	1.37939	0.309894	1967792	1969015	6.26504e-07
USA300HOU_1829	62	1337	1615	1234	0.000132303	1.20777	740	1.80676	2.18243	1969008	1969748	0.00121728
USA300HOU_1830	37	1742	633	527	0.0409263	0.363741	422	4.12796	1.5	1969882	1970304	0.0728186
USA300HOU_1831	21	394	35	113	0.00199959	0.0911392	365	1.07945	0.0958904	1970446	1970811	0.00887754
USA300HOU_1832	72	1245	2744	2561	0.450009	2.20305	557	2.23519	4.92639	1971544	1972101	0.466176
USA300HOU_1833	77	1532	21382	2495	0.0411247	13.9485	962	1.59252	22.2266	1972306	1973268	0.0730322
USA300HOU_1834	77	39	33	2942	0.448134	0.85	941	0.0414453	0.0350691	1973389	1974330	0.46475
USA300HOU_1835	230	2544	26720	22321	0.00122395	10.4994	2936	0.866485	9.10082	1974327	1977263	0.00617104
USA300HOU_1836	108	1943	14576	5475	0.211273	7.49846	1196	1.62458	12.1873	1977253	1978449	0.257493
USA300HOU_1837	8	89	69	22	0.152068	0.777778	98	0.908163	0.704082	1978740	1978838	0.199594
USA300HOU_1838	18	368	136	116	0.0640172	0.371274	344	1.06977	0.395349	1979221	1979565	0.102201
USA300HOU_1839	100	3386	3014	4274	0.0359737	0.890168	1124	3.01246	2.68149	1979634	1980758	0.0664147
USA300HOU_1840	8	877	1038	32	0.477784	1.18337	74	11.8514	14.027	1980755	1980829	0.490948
USA300HOU_1841	39	670	32718	437	0.000556825	48.7615	464	1.44397	70.5129	1980937	1981401	0.00346869
USA300HOU_1842	53	1780	3468	1372	0.419894	1.94778	623	2.85714	5.56661	1981757	1982380	0.440197
USA300HOU_1843	93	3962	6978	4067	0.239493	1.76104	1112	3.56295	6.27518	1982402	1983514	0.285047
USA300HOU_1844	70	1504	795	1969	0.0196574	0.528904	821	1.83191	0.968331	1983677	1984498	0.0419708
USA300HOU_1845	106	1857	1580	4994	0.0761577	0.850915	1385	1.34079	1.14079	1984961	1986346	0.116528
USA300HOU_1846	49	1410	759	888	0.0109835	0.538625	395	3.56962	1.92152	1986542	1986937	0.0282102
USA300HOU_1847	25	788	496	247	0.100727	0.629911	362	2.1768	1.37017	1987056	1987418	0.144036
USA300HOU_1848	8	98	92	25	0.250452	0.939394	152	0.644737	0.605263	1987714	1987866	0.295327
USA300HOU_1849	54	1527	157	616	5.58012e-08	0.103403	599	2.54925	0.262104	1987891	1988490	1.59261e-06
USA300HOU_1850	39	1291	551	547	0.0159734	0.427245	470	2.74681	1.17234	1988649	1989119	0.0363528
USA300HOU_1851	86	2723	1554	2861	0.00448991	0.570852	1142	2.38441	1.36077	1989124	1990266	0.015076
USA300HOU_1852	61	2002	1002	1542	0.0476022	0.500749	728	2.75	1.37637	1990402	1991130	0.0819344
USA300HOU_1853	130	3594	2445	6773	0.00231945	0.680389	1457	2.46671	1.67811	1991117	1992574	0.00987442
USA300HOU_1854	115	4076	5280	6331	0.286138	1.29532	1061	3.84166	4.97644	1992832	1993893	0.325867
USA300HOU_1855	142	2695	1769	7920	0.000656566	0.656528	1361	1.98016	1.29978	1994386	1995747	0.0039408
USA300HOU_1856	37	1811	924	496	0.0205192	0.510486	446	4.06054	2.07175	2004161	2004607	0.0432178
USA300HOU_1857	94	6235	5925	3883	0.0732058	0.950289	950	6.56316	6.23684	2004704	2005654	0.112876
USA300HOU_1858	46	2074	1294	781	0.0146542	0.624096	455	4.55824	2.84396	2005660	2006115	0.0342994
USA300HOU_1859	101	903	298	3212	1.06818e-06	0.330752	1289	0.700543	0.231187	2006196	2007485	2.19683e-05
USA300HOU_1860	119	2506	1913	6248	0.0530601	0.763462	1145	2.18865	1.67074	2007727	2008872	0.0886025
USA300HOU_1861	148	3817	2694	8720	0.00110631	0.705867	1736	2.19873	1.55184	2009063	2010799	0.00570915
USA300HOU_1862	43	45	12	774	0.0458332	0.282609	542	0.0830258	0.0221402	2011090	2011632	0.0795751
USA300HOU_1863	82	2885	1969	2872	0.0510414	0.682606	1037	2.78206	1.89875	2011934	2012971	0.0864182
USA300HOU_1864	81	2003	1175	2594	0.00977176	0.586826	977	2.05015	1.20266	2013123	2014100	0.0257359
USA300HOU_1865	98	2816	7257	4531	0.244993	2.5765	836	3.36842	8.68062	2014361	2015197	0.290604
USA300HOU_1866	157	3664	7427	12100	0.38939	2.02674	1517	2.41529	4.89585	2015206	2016723	0.416172
USA300HOU_1867	30	542	944	439	0.43973	1.74033	314	1.72611	3.00637	2016738	2017052	0.457222
USA300HOU_1868	70	331	111	1668	8.58951e-05	0.337349	818	0.404645	0.135697	2017030	2017848	0.000861106
USA300HOU_1869	79	3437	42610	1987	3.68441e-05	12.3941	809	4.24845	52.67	2018109	2018918	0.000453977
USA300HOU_1870	46	1937	1346	891	0.0961797	0.695046	515	3.76117	2.61359	2019259	2019774	0.139169
USA300HOU_1871	14	1519	1156	74	0.144508	0.761184	161	9.43478	7.18012	2019905	2020066	0.192746
USA300HOU_1872	98	3377	1584	3812	0.00546529	0.469213	1151	2.93397	1.37619	2020290	2021441	0.0174105
USA300HOU_1873	40	1908	702	553	0.00839519	0.368256	530	3.6	1.32453	2021701	2022231	0.02318
USA300HOU_1874	107	3975	1804	4021	7.04318e-05	0.453974	1256	3.16481	1.43631	2022321	2023577	0.000743388
USA300HOU_1875	18	1424	593	106	0.0400539	0.416842	215	6.62326	2.75814	2023580	2023795	0.0716308
USA300HOU_1876	11	1970	991	50	0.254502	0.503298	122	16.1475	8.12295	2023869	2023991	0.298341
USA300HOU_1877	38	1142	409	529	0.0213111	0.358705	416	2.74519	0.983173	2023975	2024391	0.0444166
USA300HOU_1878	21	317	59	92	0.000338239	0.188679	275	1.15273	0.214545	2024398	2024673	0.00244884
USA300HOU_1879	119	5947	5845	6022	0.0229281	0.982851	1217	4.88661	4.80279	2024951	2026168	0.047016
USA300HOU_1880	54	1303	627	1032	0.00367103	0.481595	629	2.07154	0.99682	2026284	2026913	0.0132489
USA300HOU_1881	86	2031	871	2534	0.000117313	0.429134	1043	1.94727	0.835091	2026903	2027946	0.00111607
USA300HOU_1882	77	3079	1572	2236	0.00397042	0.510714	701	4.3923	2.24251	2027943	2028644	0.0139865
USA300HOU_1883	36	1328	964	484	0.03171	0.72611	386	3.44041	2.49741	2028659	2029045	0.0605826
USA300HOU_1884	55	2	7	1484	0.321375	2.66667	758	0.00263852	0.00923483	2029262	2030020	0.356418
USA300HOU_1885	90	3313	3747	3432	0.0367427	1.13096	986	3.36004	3.8002	2030548	2031534	0.067382
USA300HOU_1886	8	20	16	30	0.451927	0.809524	290	0.0689655	0.0551724	2031545	2031835	0.467989
USA300HOU_1887	42	1299	581	718	0.0628697	0.447692	452	2.87389	1.2854	2032024	2032476	0.10083
USA300HOU_1888	11	328	313	58	0.460624	0.954407	110	2.98182	2.84545	2032466	2032576	0.476115
USA300HOU_1889	72	11	17	2567	0.433798	1.5	731	0.0150479	0.0232558	2032662	2033393	0.452399
USA300HOU_1890	111	10	9	6157	0.494062	0.909091	1313	0.00761615	0.00685453	2033395	2034708	0.5
USA300HOU_1891	34	2807	2186	487	0.133259	0.778846	500	5.614	4.372	2035000	2035500	0.180781
USA300HOU_1892	6	180	100	16	0.401658	0.558011	92	1.95652	1.08696	2035582	2035674	0.42619
USA300HOU_1893	45	2367	1666	791	0.0342636	0.70397	554	4.27256	3.00722	2035889	2036443	0.0636779
USA300HOU_1894	87	1656	1094	3150	0.0237503	0.660833	1040	1.59231	1.05192	2036511	2037551	0.0484534
USA300HOU_1895	58	2821	1673	1354	0.0339867	0.593196	530	5.32264	3.1566	2037828	2038358	0.0632053
USA300HOU_1896	116	3115	2356	5635	0.0144439	0.756418	1361	2.28876	1.73108	2038528	2039889	0.0339492
USA300HOU_1897	85	12	10	3609	0.490853	0.846154	947	0.0126716	0.0105597	2039970	2040917	0.498958
USA300HOU_1898	6	72	33	17	0.466667	0.465753	152	0.473684	0.217105	2040998	2041150	0.481116
USA300HOU_1899	21	921	686	201	0.31137	0.745119	146	6.30822	4.69863	2041500	2041646	0.347492
USA300HOU_1900	111	22	22	6157	0.49304	1	1427	0.015417	0.015417	2041686	2043113	0.49983
USA300HOU_1901	111	57	45	6109	0.396678	0.793103	1457	0.0391215	0.0308854	2043126	2044583	0.421866
USA300HOU_1902	17	2	1	136	0.28752	0.666667	302	0.00662252	0.00331126	2044585	2044887	0.327308
USA300HOU_1903	149	20971	20044	9288	0.0065738	0.955798	1538	13.6352	13.0325	2045254	2046792	0.0197171
USA300HOU_1904	108	1869	4247	5405	0.173334	2.27166	1205	1.55104	3.52448	2046881	2048086	0.219573
USA300HOU_1905	170	19	34	13943	0.0852168	1.75	2003	0.00948577	0.0169745	2048093	2050096	0.126918
USA300HOU_1906	170	35	34	13756	0.0653453	0.972222	2192	0.0159672	0.0155109	2050100	2052292	0.103553
USA300HOU_1907	65	2656	1562	1347	0.000157962	0.588257	692	3.83815	2.25723	2052289	2052981	0.00137639
USA300HOU_1908	23	994	436	207	0.105142	0.439196	302	3.29139	1.44371	2053153	2053455	0.14928
USA300HOU_1909	94	237	369	4018	0.109557	1.55462	1295	0.183012	0.284942	2053564	2054859	0.154529
USA300HOU_1910	116	3463	2358	5587	0.0118938	0.681005	1166	2.96998	2.0223	2055720	2056886	0.0298359
USA300HOU_1911	39	947	695	586	0.0381579	0.734177	326	2.90491	2.1319	2056917	2057243	0.0691241
USA300HOU_1912	8	505	334	24	0.230298	0.662055	173	2.91908	1.93064	2057535	2057708	0.276338
USA300HOU_1913	62	2901	1893	1666	0.0999208	0.652653	602	4.81894	3.14452	2057689	2058291	0.143249
USA300HOU_1914	67	60	30	2243	0.495046	0.508197	821	0.0730816	0.0365408	2058562	2059383	0.5
USA300HOU_1915	127	7	28	7868	0.206204	3.625	1469	0.00476515	0.0190606	2059376	2060845	0.252629
USA300HOU_1916	94	5361	39671	3267	0.000943736	7.39873	1076	4.98234	36.869	2061029	2062105	0.00516868
USA300HOU_1917	56	2745	1667	1317	0.072037	0.607429	794	3.45718	2.0995	2062125	2062919	0.111627
USA300HOU_1918	139	5017	3491	8221	0.0145459	0.695895	1562	3.21191	2.23496	2063109	2064671	0.0341315
USA300HOU_1919	106	2910	2200	4671	0.016229	0.756098	1097	2.65269	2.00547	2064876	2065973	0.0367253
USA300HOU_1920	54	2929	2510	1299	0.16266	0.856997	560	5.23036	4.48214	2066345	2066905	0.209466
USA300HOU_1921	69	6	6	2317	0.276789	1	929	0.00645856	0.00645856	2066958	2067887	0.318724
USA300HOU_1922	19	1155	740	146	0.160989	0.641003	173	6.6763	4.27746	2068082	2068255	0.20808
USA300HOU_1923	113	1909	1524	5026	0.00243966	0.798429	1379	1.38434	1.10515	2068307	2069686	0.0101847
USA300HOU_1924	6	104	33	7	0.045206	0.32381	116	0.896552	0.284483	2069676	2069792	0.0786816
USA300HOU_1925	83	113	1271	2825	0.00845278	11.1579	1028	0.109922	1.23638	2069806	2070834	0.0232331
USA300HOU_1926	38	982	2792	568	0.0525448	2.8413	401	2.44888	6.96259	2071104	2071505	0.0878994
USA300HOU_1927	19	694	217	103	0.0101466	0.313669	173	4.01156	1.25434	2072078	2072251	0.0265549
USA300HOU_1928	86	5062	3391	2979	0.0127554	0.669959	1040	4.86731	3.26058	2072702	2073742	0.031268
USA300HOU_1929	88	3435	624	2181	2.12481e-07	0.181898	842	4.07957	0.741093	2073799	2074641	5.12335e-06
USA300HOU_1930	56	1158	305	831	5.48625e-06	0.264021	557	2.07899	0.547576	2074638	2075195	8.98633e-05
USA300HOU_1931	53	922	521	1058	0.00847604	0.565547	524	1.75954	0.994275	2075255	2075779	0.0232426
USA300HOU_1932	40	2189	1509	597	0.0247145	0.689498	563	3.8881	2.68028	2075900	2076463	0.049983
USA300HOU_1933	81	1296	717	2326	0.000338828	0.553585	740	1.75135	0.968919	2076529	2077269	0.00244884
USA300HOU_1934	84	709	320	2325	1.95905e-05	0.452113	872	0.813073	0.366972	2077269	2078141	0.000268602
USA300HOU_1935	83	4203	2536	2576	0.00239132	0.603473	680	6.18088	3.72941	2078138	2078818	0.0100579
USA300HOU_1936	75	1643	945	2021	0.00123381	0.575426	896	1.83371	1.05469	2078819	2079715	0.00620678
USA300HOU_1937	35	769	490	450	0.0266499	0.637662	455	1.69011	1.07692	2079712	2080167	0.0532428
USA300HOU_1938	25	718	670	294	0.362512	0.933241	176	4.07955	3.80682	2080356	2080532	0.39285
USA300HOU_1939	7	92	78	19	0.26007	0.849462	98	0.938776	0.795918	2080775	2080873	0.303762
USA300HOU_1940	110	2843	722	4217	2.75143e-05	0.254219	1286	2.21073	0.561431	2081073	2082359	0.000356284
USA300HOU_1941	33	789	593	430	0.0697846	0.751899	317	2.48896	1.87066	2082683	2083000	0.108679
USA300HOU_1942	181	4363	2902	14066	0.00882908	0.665215	1754	2.48746	1.6545	2082984	2084738	0.0238598
USA300HOU_1943	17	338	221	123	0.235098	0.654867	197	1.71574	1.12183	2085127	2085324	0.281253
USA300HOU_1944	17	510	411	125	0.260991	0.806262	179	2.84916	2.29609	2085696	2085875	0.304671
USA300HOU_1945	17	275	82	84	0.0131846	0.300725	155	1.77419	0.529032	2085955	2086110	0.0319586
USA300HOU_1946	33	1466	913	448	0.106945	0.62304	350	4.18857	2.60857	2086499	2086849	0.151302
USA300HOU_1947	40	2050	1218	637	0.0569906	0.594344	449	4.5657	2.71269	2087534	2087983	0.0935104
USA300HOU_1948	41	1534	982	722	0.134523	0.640391	371	4.13477	2.6469	2088078	2088449	0.181681
USA300HOU_1949	41	1449	691	608	0.0153275	0.477241	491	2.95112	1.40733	2089063	2089554	0.0351979
USA300HOU_1950	8	570	246	26	0.280314	0.432574	152	3.75	1.61842	2089457	2089609	0.321327
USA300HOU_1951	74	3713	3101	2228	0.0229705	0.835218	755	4.91788	4.10728	2089745	2090500	0.0470684
USA300HOU_1952	25	476	243	213	0.0235259	0.51153	254	1.87402	0.956693	2090512	2090766	0.0480566
USA300HOU_1953	14	395	358	62	0.0524271	0.906566	134	2.94776	2.67164	2090978	2091112	0.0878542
USA300HOU_1954	23	445	392	256	0.433125	0.881166	296	1.50338	1.32432	2091304	2091600	0.451896
USA300HOU_1955	24	722	602	238	0.148154	0.834025	287	2.51568	2.09756	2091658	2091945	0.196021
USA300HOU_1956	14	775	474	78	0.177542	0.612113	152	5.09868	3.11842	2091992	2092144	0.223575
USA300HOU_1957	326	11670	8265	44189	7.22993e-05	0.708251	3785	3.08322	2.18362	2092134	2095919	0.000754556
USA300HOU_1958	133	4760	3317	7172	0.00320908	0.696912	1484	3.20755	2.23518	2095935	2097419	0.0121131
USA300HOU_1959	364	9432	8790	52762	4.86797e-07	0.931941	4529	2.08258	1.94083	2097416	2101945	1.09804e-05
USA300HOU_1960	9	165	93	30	0.183702	0.566265	134	1.23134	0.69403	2102002	2102136	0.229382
USA300HOU_1961	24	567	272	231	0.115211	0.480634	350	1.62	0.777143	2102190	2102540	0.160962
USA300HOU_1962	44	1599	1444	779	0.0533932	0.903125	644	2.48292	2.24224	2102856	2103500	0.0889993
USA300HOU_1963	47	2008	1644	922	0.0823303	0.818815	404	4.9703	4.06931	2103504	2103908	0.123672
USA300HOU_1964	35	463	254	466	0.0403079	0.549569	404	1.14604	0.628713	2103905	2104309	0.0720115
USA300HOU_1965	33	1465	743	363	0.00975459	0.507503	362	4.04696	2.05249	2104306	2104668	0.025715
USA300HOU_1966	26	955	420	265	0.0883549	0.440377	284	3.36268	1.47887	2104652	2104936	0.130825
USA300HOU_1967	23	509	1773	221	0.168839	3.47843	284	1.79225	6.24296	2104926	2105210	0.215932
USA300HOU_1968	84	2300	1476	2711	0.00384595	0.641895	1145	2.00873	1.28908	2105230	2106375	0.0136685
USA300HOU_1969	54	1385	1085	1125	0.0179233	0.78355	737	1.87924	1.47218	2106399	2107136	0.0394426
USA300HOU_1970	105	6199	4352	4463	0.00804007	0.702097	1187	5.22241	3.66639	2107120	2108307	0.0224208
USA300HOU_1971	143	6660	4018	8039	0.000772517	0.603363	1661	4.00963	2.41902	2108323	2109984	0.00449356
USA300HOU_1972	30	1097	725	380	0.149728	0.661202	344	3.18895	2.10756	2109981	2110325	0.19717
USA300HOU_1973	24	1346	759	231	0.122577	0.564217	299	4.50167	2.53846	2110455	2110754	0.169224
USA300HOU_1974	41	2155	2645	679	0.0666486	1.22727	416	5.18029	6.35817	2110986	2111402	0.105023
USA300HOU_1975	27	1330	688	262	0.0387337	0.517656	200	6.65	3.44	2111430	2111630	0.0698055
USA300HOU_1976	20	1334	1007	171	0.223463	0.755056	149	8.95302	6.75839	2111630	2111779	0.270107
USA300HOU_1977	43	1532	1069	778	0.102192	0.697978	386	3.96891	2.76943	2111776	2112162	0.145833
USA300HOU_1978	16	670	366	113	0.298418	0.546945	206	3.25243	1.7767	2112159	2112365	0.336648
USA300HOU_1979	29	1723	1382	381	0.270783	0.802204	236	7.30085	5.85593	2112362	2112598	0.313615
USA300HOU_1980	44	1155	558	704	0.0119079	0.483564	533	2.16698	1.0469	2112644	2113177	0.0298444
USA300HOU_1981	19	218	119	111	0.0161986	0.547945	242	0.900826	0.491736	2113170	2113412	0.0366863
USA300HOU_1982	12	297	200	65	0.348382	0.674497	236	1.25847	0.847458	2113402	2113638	0.380841
USA300HOU_1983	28	1817	1808	358	0.292514	0.99505	371	4.89757	4.87332	2113631	2114002	0.331912
USA300HOU_1984	20	1540	929	188	0.382519	0.603504	242	6.36364	3.83884	2114011	2114253	0.409612
USA300HOU_1985	24	652	420	215	0.0662954	0.644717	368	1.77174	1.1413	2114257	2114625	0.104762
USA300HOU_1986	36	2132	1355	554	0.142869	0.635724	404	5.27723	3.35396	2114638	2115042	0.191015
USA300HOU_1987	17	685	372	101	0.0687958	0.543732	218	3.1422	1.70642	2115051	2115269	0.107679
USA300HOU_1988	49	1151	638	991	0.0638403	0.554688	893	1.28891	0.714446	2115276	2116169	0.101977
USA300HOU_1989	41	1123	889	698	0.0893998	0.791815	470	2.38936	1.89149	2116199	2116669	0.132162
USA300HOU_1990	41	1515	757	667	0.0517354	0.5	485	3.12371	1.56082	2116670	2117155	0.0870688
USA300HOU_1991	61	1884	1450	1406	0.00879224	0.769761	920	2.04783	1.57609	2117368	2118288	0.0238063
USA300HOU_1992	143	3343	2243	7837	0.000223891	0.671053	1955	1.70997	1.14731	2118290	2120245	0.00178782
USA300HOU_1993	25	631	432	264	0.169985	0.685127	278	2.26978	1.55396	2120242	2120520	0.216803
USA300HOU_1994	19	737	561	149	0.177788	0.761518	260	2.83462	2.15769	2120514	2120774	0.223594
USA300HOU_1995	17	145	99	99	0.0487201	0.684932	260	0.557692	0.380769	2120814	2121074	0.0837041
USA300HOU_1996	15	888	759	92	0.202923	0.854893	161	5.51553	4.71429	2121169	2121330	0.249813
USA300HOU_1997	24	805	491	235	0.125589	0.610422	320	2.51562	1.53438	2121327	2121647	0.172108
USA300HOU_1998	22	281	120	180	0.0696793	0.429078	230	1.22174	0.521739	2121706	2121936	0.108636
USA300HOU_1999	17	308	198	117	0.173794	0.644013	176	1.75	1.125	2121933	2122109	0.219914
USA300HOU_2000	46	672	378	695	0.00169611	0.56315	752	0.893617	0.50266	2122125	2122877	0.00790668
USA300HOU_2001	24	471	350	245	0.176141	0.743644	329	1.43161	1.06383	2122928	2123257	0.222322
USA300HOU_2002	17	344	383	123	0.229629	1.11304	215	1.6	1.7814	2123246	2123461	0.276009
[truncated: 809 more rows]

## Sheet: CFS1_combined_BC1vsBC3
locustag	number TA	Ctrl	Exp	U=mw stat	p val	ratio	gen len	ctrl num reads per len of gene	exp num reads per len of gene	From	To	Benjamini Hochberg
USA300HOU_0001	109	55	23	5870	0.385274	0.428571	1361	0.0404115	0.0168993	544	1905	0.5
USA300HOU_0002	88	10	9	3826	0.384473	0.909091	1133	0.00882613	0.00794351	2183	3316	0.5
USA300HOU_0003	16	10	2	109	0.152795	0.272727	245	0.0408163	0.00816327	3697	3942	0.5
USA300HOU_0004	95	32	26	4281	0.131898	0.818182	1112	0.028777	0.0233813	3939	5051	0.5
USA300HOU_0005	147	28	17	10727	0.40702	0.62069	1934	0.0144778	0.00879007	5061	6995	0.5
USA300HOU_0006	208	356	270	21227	0.249315	0.759104	2663	0.133684	0.101389	7032	9695	0.5
USA300HOU_0007	69	2449	2670	2105	0.110249	1.0902	830	2.9506	3.21687	9782	10612	0.5
USA300HOU_0008	118	3172	3158	6672	0.283983	0.995588	1514	2.09511	2.08587	10920	12434	0.5
USA300HOU_0009	98	18	9	4656	0.197698	0.526316	1286	0.0139969	0.00699844	12813	14099	0.5
USA300HOU_0010	64	2421	2302	1889	0.222187	0.950867	695	3.48345	3.31223	14749	15444	0.5
USA300HOU_0011	34	1051	1060	541	0.324334	1.00856	329	3.19453	3.22188	15441	15770	0.5
USA300HOU_0012	77	1971	2207	2743	0.208899	1.11968	968	2.03616	2.27996	16133	17101	0.5
USA300HOU_0013	95	5124	4742	4121	0.147787	0.925463	938	5.46269	5.05544	17392	18330	0.5
USA300HOU_0014	154	1472	739	10477	0.031546	0.502376	1967	0.748348	0.375699	18345	20312	0.5
USA300HOU_0015	38	5	3	701	0.339233	0.666667	446	0.0112108	0.00672646	20309	20755	0.5
USA300HOU_0016	104	9	14	5199	0.149678	1.5	1400	0.00642857	0.01	20787	22187	0.5
USA300HOU_0017	110	1196	1117	5295	0.042101	0.934002	1283	0.93219	0.870616	22465	23748	0.5
USA300HOU_0018	59	21	14	1682	0.2061	0.681818	707	0.029703	0.019802	24946	25653	0.5
USA300HOU_0019	160	24	19	12786	0.486714	0.8	1826	0.0131435	0.0104053	25666	27492	0.5
USA300HOU_0020	103	5178	5667	5291	0.487747	1.09442	1334	3.88156	4.24813	27485	28819	0.5
USA300HOU_0021	68	3213	2893	2236	0.370771	0.900436	788	4.07741	3.67132	28820	29608	0.5
USA300HOU_0022	68	1744	1461	2195	0.300521	0.837822	800	2.18	1.82625	29998	30798	0.5
USA300HOU_0023	171	3359	2818	12511	0.00841902	0.838988	2360	1.42331	1.19407	30984	33344	0.261644
USA300HOU_0024	26	503	481	298	0.23361	0.956349	479	1.0501	1.00418	33712	34191	0.5
USA300HOU_0025	129	3756	2992	7856	0.211814	0.796646	1295	2.90039	2.31042	34474	35769	0.5
USA300HOU_0026	61	4613	3687	1763	0.309945	0.799306	674	6.84421	5.47033	35877	36551	0.5
USA300HOU_0027	40	1631	1632	734	0.260603	1.00061	389	4.1928	4.19537	36587	36976	0.5
USA300HOU_0028	23	646	568	240	0.300667	0.879444	230	2.8087	2.46957	37074	37304	0.5
USA300HOU_0029	59	1142	1185	1534	0.126923	1.03762	743	1.53701	1.59489	37813	38556	0.5
USA300HOU_0030	41	2208	1806	786	0.307885	0.818017	428	5.15888	4.21963	38653	39081	0.5
USA300HOU_0031	187	11551	12195	17475	0.496742	1.05575	2006	5.75823	6.07926	39127	41133	0.5
USA300HOU_0032	92	14585	13212	4118	0.376617	0.905869	914	15.9573	14.4551	41305	42219	0.5
USA300HOU_0033	17	622	516	125	0.257245	0.829856	308	2.01948	1.67532	42143	42451	0.5
USA300HOU_0034	132	4791	4736	8304	0.253678	0.988523	1523	3.14576	3.10965	42442	43965	0.5
USA300HOU_0035	34	953	899	558	0.40723	0.943396	509	1.8723	1.76621	44101	44610	0.5
USA300HOU_0036	25	791	684	254	0.129586	0.864899	311	2.54341	2.19936	44622	44933	0.5
USA300HOU_0037	4	330	155	4	0.191815	0.471299	92	3.58696	1.68478	44935	45027	0.5
USA300HOU_0038	33	1890	1672	507	0.31674	0.884717	350	5.4	4.77714	45020	45370	0.5
USA300HOU_0039	122	7129	6753	7148	0.296849	0.947265	1628	4.37899	4.14803	45892	47520	0.5
USA300HOU_0040	90	5618	5370	3734	0.181913	0.955864	1349	4.16457	3.98073	47542	48891	0.5
USA300HOU_0041	156	6054	6077	11604	0.238369	1.0038	1787	3.3878	3.40067	49125	50912	0.5
USA300HOU_0042	26	1202	1009	315	0.337958	0.839568	290	4.14483	3.47931	50912	51202	0.5
USA300HOU_0043	124	7237	6318	6861	0.0709102	0.873031	1091	6.63336	5.79102	51299	52390	0.5
USA300HOU_0044	159	9731	8420	11668	0.116926	0.86529	1490	6.53087	5.65101	53063	54553	0.5
USA300HOU_0045	88	4790	3646	3546	0.163684	0.761219	1004	4.77092	3.63147	55177	56181	0.5
USA300HOU_0046	15	335	375	84	0.118181	1.11905	137	2.44526	2.73723	56300	56437	0.5
USA300HOU_0047	41	2108	2083	792	0.326509	0.988146	371	5.68194	5.61456	56434	56805	0.5
USA300HOU_0048	62	4227	3461	1784	0.24605	0.818827	620	6.81774	5.58226	56934	57554	0.5
USA300HOU_0049	22	364	317	229	0.382268	0.871233	170	2.14118	1.86471	58471	58641	0.5
USA300HOU_0050	92	3759	3345	3801	0.11468	0.889894	965	3.89534	3.46632	59043	60008	0.5
USA300HOU_0051	18	762	631	148	0.333971	0.828309	191	3.98953	3.30366	60105	60296	0.5
USA300HOU_0052	38	1413	1394	688	0.365134	0.986563	329	4.29483	4.23708	60388	60717	0.5
USA300HOU_0053	44	3326	2639	857	0.178801	0.793508	368	9.03804	7.1712	60794	61162	0.5
USA300HOU_0054	24	1475	1283	232	0.12647	0.869919	167	8.83234	7.68263	61393	61560	0.5
USA300HOU_0055	83	4319	4609	3340	0.367867	1.06713	809	5.33869	5.69716	61724	62533	0.5
USA300HOU_0056	21	920	889	202	0.32866	0.966341	182	5.05495	4.88462	62553	62735	0.5
USA300HOU_0057	54	3719	3385	1331	0.217038	0.910215	497	7.4829	6.81087	63046	63543	0.5
USA300HOU_0058	17	518	469	143	0.492928	0.905588	128	4.04688	3.66406	63731	63859	0.5
USA300HOU_0059	93	3546	3372	4050	0.226192	0.950944	1097	3.23245	3.07384	64071	65168	0.5
USA300HOU_0060	21	799	543	181	0.162895	0.68	224	3.56696	2.42411	65423	65647	0.5
USA300HOU_0061	40	1852	1692	704	0.177382	0.913654	503	3.68191	3.36382	65661	66164	0.5
USA300HOU_0062	29	1999	1762	375	0.244378	0.8815	326	6.1319	5.40491	66180	66506	0.5
USA300HOU_0063	4	185	87	5	0.233913	0.473118	92	2.01087	0.945652	66493	66585	0.5
USA300HOU_0064	38	2100	2078	714	0.470954	0.989529	350	6	5.93714	66578	66928	0.5
USA300HOU_0065	95	5479	5316	4508	0.496303	0.970255	851	6.43831	6.24677	67885	68736	0.5
USA300HOU_0066	79	4164	4055	3069	0.429522	0.97383	929	4.48224	4.36491	68836	69765	0.5
USA300HOU_0067	71	4785	4084	2510	0.483662	0.853531	998	4.79459	4.09218	69785	70783	0.5
USA300HOU_0068	82	3120	3368	3199	0.295959	1.07946	689	4.5283	4.88824	70821	71510	0.5
USA300HOU_0069	153	8356	7435	11006	0.181525	0.889793	1421	5.88037	5.23223	71552	72973	0.5
USA300HOU_0070	113	13490	12092	6017	0.227519	0.896375	1235	10.9231	9.79109	73059	74294	0.5
USA300HOU_0071	46	2282	2366	1053	0.487475	1.03679	446	5.11659	5.30493	74563	75009	0.5
USA300HOU_0072	48	2296	2002	968	0.0895179	0.872007	431	5.32715	4.64501	75511	75942	0.5
USA300HOU_0073	22	1831	1707	229	0.388619	0.932314	152	12.0461	11.2303	76019	76171	0.5
USA300HOU_0074	64	4073	3884	1896	0.233354	0.953608	673	6.05201	5.77117	76215	76888	0.5
USA300HOU_0075	82	5597	4688	3225	0.326605	0.837621	815	6.86748	5.75215	77076	77891	0.5
USA300HOU_0076	84	3829	4287	3416	0.361645	1.11958	1013	3.77986	4.23198	78378	79391	0.5
USA300HOU_0077	52	2599	2299	1293	0.350853	0.884615	692	3.75578	3.32225	79651	80343	0.5
USA300HOU_0078	106	4364	4190	5257	0.207905	0.960137	1553	2.81005	2.698	80340	81893	0.5
USA300HOU_0079	81	2106	1738	2987	0.160348	0.825344	956	2.20293	1.81799	81896	82852	0.5
USA300HOU_0080	60	2753	2478	1670	0.24849	0.900145	767	3.58931	3.23077	82852	83619	0.5
USA300HOU_0081	62	2826	2717	1867	0.392321	0.961443	767	3.68449	3.54237	83586	84353	0.5
USA300HOU_0082	66	4611	4099	2069	0.310848	0.888985	635	7.26142	6.45512	84346	84981	0.5
USA300HOU_0083	23	1112	902	223	0.182137	0.811321	200	5.56	4.51	85681	85881	0.5
USA300HOU_0084	176	4630	4021	13633	0.0248135	0.868495	2024	2.28755	1.98666	86040	88064	0.5
USA300HOU_0085	54	2610	2348	1392	0.342928	0.899655	545	4.78899	4.30826	88082	88627	0.5
USA300HOU_0086	16	3739	1983	109	0.248027	0.530481	137	27.292	14.4745	88819	88956	0.5
USA300HOU_0087	208	17837	16271	20460	0.169062	0.91221	1747	10.2101	9.31368	89392	91139	0.5
USA300HOU_0088	26	564	520	311	0.311678	0.922124	452	1.24779	1.15044	91233	91685	0.5
USA300HOU_0089	16	774	776	115	0.324923	1.00258	98	7.89796	7.91837	91701	91799	0.5
USA300HOU_0090	94	5568	5028	4106	0.200517	0.903035	755	7.37483	6.6596	91900	92655	0.5
USA300HOU_0091	22	681	553	238	0.47184	0.812317	260	2.61923	2.12692	92655	92915	0.5
USA300HOU_0092	96	3282	2974	4199	0.141886	0.906183	1067	3.07591	2.78725	93052	94119	0.5
USA300HOU_0093	117	7144	6359	6155	0.0895123	0.890133	1334	5.35532	4.76687	94150	95484	0.5
USA300HOU_0094	128	8337	7545	7812	0.259704	0.905013	1193	6.98826	6.32439	95503	96696	0.5
USA300HOU_0095	9	172	133	35	0.342836	0.774566	101	1.70297	1.31683	96963	97064	0.5
USA300HOU_0096	62	2393	1970	1745	0.184388	0.823308	986	2.42698	1.99797	97363	98349	0.5
USA300HOU_0097	26	989	1073	331	0.451952	1.08485	203	4.87192	5.28571	98658	98861	0.5
USA300HOU_0098	28	1207	1178	390	0.49335	0.975993	296	4.0777	3.97973	98910	99206	0.5
USA300HOU_0099	140	7032	6159	9527	0.343037	0.875871	1220	5.76393	5.04836	99278	100498	0.5
USA300HOU_0100	45	735	572	860	0.106312	0.778533	551	1.33394	1.03811	100496	101047	0.5
USA300HOU_0101	0	Gene Has No TAs	NA	NA	NA	NA	NA	NA	NA	NA	NA	NA
USA300HOU_0102	96	4906	4446	4347	0.248171	0.906256	860	5.70465	5.16977	101154	102014	0.5
USA300HOU_0103	59	2791	2399	1566	0.172964	0.859599	533	5.2364	4.50094	102369	102902	0.5
USA300HOU_0104	90	5780	5011	3652	0.12464	0.866978	743	7.77927	6.74428	102993	103736	0.5
USA300HOU_0105	66	3656	3806	2135	0.42329	1.04102	602	6.07309	6.32226	104170	104772	0.5
USA300HOU_0106	272	10254	9473	33638	0.0322606	0.923842	3152	3.25317	3.00539	105039	108191	0.5
USA300HOU_0107	43	1498	1227	885	0.36833	0.819213	482	3.10788	2.54564	108248	108730	0.5
USA300HOU_0108	86	4018	4166	3569	0.346522	1.03683	986	4.07505	4.22515	108935	109921	0.5
USA300HOU_0109	78	5633	5259	2872	0.273726	0.933617	770	7.31558	6.82987	110142	110912	0.5
USA300HOU_0110	79	5176	4856	2953	0.280586	0.938188	803	6.44583	6.04732	110931	111734	0.5
USA300HOU_0111	69	3167	2659	2310	0.382375	0.839646	770	4.11299	3.45325	111798	112568	0.5
USA300HOU_0112	75	5653	5359	2647	0.267643	0.948001	767	7.37027	6.98696	112635	113402	0.5
USA300HOU_0113	170	10055	8811	14005	0.31097	0.876293	2237	4.49486	3.93876	113496	115733	0.5
USA300HOU_0114	76	3228	2979	2631	0.170345	0.922886	1178	2.74024	2.52886	115884	117062	0.5
USA300HOU_0115	122	3659	3608	7251	0.36353	0.986066	1388	2.63617	2.59942	117064	118452	0.5
USA300HOU_0116	134	5614	5376	8782	0.378433	0.957614	1667	3.36773	3.22496	118945	120612	0.5
USA300HOU_0117	140	5751	5497	9439	0.295526	0.955841	1775	3.24	3.0969	120932	122707	0.5
USA300HOU_0118	98	4626	4335	4557	0.267928	0.937108	881	5.25085	4.92054	122881	123762	0.5
USA300HOU_0119	156	12573	10719	11198	0.109454	0.852553	1397	9	7.67287	123866	125263	0.5
USA300HOU_0120	55	3934	3561	1413	0.275649	0.90521	473	8.31712	7.52854	125453	125926	0.5
USA300HOU_0121	136	6543	6473	8421	0.0998016	0.989303	1592	4.10992	4.06595	126188	127780	0.5
USA300HOU_0122	84	2419	2607	3283	0.21744	1.07769	1514	1.59775	1.72193	128109	129623	0.5
USA300HOU_0123	68	7829	5703	2130	0.214027	0.72848	752	10.4109	7.58378	130008	130760	0.5
USA300HOU_0124	91	4117	3428	3709	0.111218	0.832686	998	4.12525	3.43487	131129	132127	0.5
USA300HOU_0125	84	3708	3186	3091	0.0796843	0.859261	995	3.72663	3.20201	132124	133119	0.5
USA300HOU_0126	77	3389	3111	2920	0.43703	0.917994	974	3.47947	3.19405	133135	134109	0.5
USA300HOU_0127	67	1986	1399	2034	0.171524	0.70458	980	2.02653	1.42755	134358	135338	0.5
USA300HOU_0128	71	2134	2124	2418	0.338313	0.995316	1010	2.11287	2.10297	135335	136345	0.5
USA300HOU_0129	139	5628	5445	8938	0.133425	0.96749	1754	3.20867	3.10433	136366	138120	0.5
USA300HOU_0130	102	4042	3411	4799	0.164838	0.843928	1256	3.21815	2.71576	138113	139369	0.5
USA300HOU_0131	138	7775	6818	8647	0.0917908	0.876929	1736	4.47869	3.92742	139359	141095	0.5
USA300HOU_0132	137	4260	4090	8484	0.0825028	0.960103	1778	2.39595	2.30034	141076	142854	0.5
USA300HOU_0133	54	1396	1343	1295	0.155181	0.962062	779	1.79204	1.72401	142826	143605	0.5
USA300HOU_0134	81	3598	3088	2887	0.09275	0.858294	1202	2.99334	2.56905	143605	144807	0.5
USA300HOU_0135	54	2718	2288	1324	0.205841	0.841854	764	3.55759	2.99476	144811	145575	0.5
USA300HOU_0136	38	1400	1226	689	0.365758	0.875803	407	3.4398	3.01229	145771	146178	0.5
USA300HOU_0137	68	3625	3356	2234	0.367242	0.925814	626	5.79073	5.36102	146228	146854	0.5
USA300HOU_0138	44	774	784	903	0.292799	1.0129	776	0.997423	1.01031	147066	147842	0.5
USA300HOU_0139	14	296	272	95	0.45319	0.919192	122	2.42623	2.22951	147986	148108	0.5
USA300HOU_0140	96	5232	4653	4266	0.186499	0.889356	980	5.33878	4.74796	148178	149158	0.5
USA300HOU_0141	63	2992	2982	1930	0.394656	0.996659	692	4.3237	4.30925	149121	149813	0.5
USA300HOU_0142	101	4074	3719	4983	0.387723	0.912883	1166	3.494	3.18954	150023	151189	0.5
USA300HOU_0143	140	6566	6531	9381	0.267239	0.99467	1238	5.30372	5.27544	151170	152408	0.5
USA300HOU_0144	158	8872	9070	12284	0.403569	1.02231	1430	6.2042	6.34266	152398	153828	0.5
USA300HOU_0145	43	2211	2364	892	0.390873	1.06917	599	3.69115	3.94658	154096	154695	0.5
USA300HOU_0146	56	1449	1476	1453	0.25121	1.01862	725	1.99862	2.03586	155063	155788	0.5
USA300HOU_0147	56	1911	1804	1362	0.113058	0.944038	755	2.53113	2.3894	155980	156735	0.5
USA300HOU_0148	47	2812	2169	1004	0.223963	0.771418	707	3.97737	3.06789	156971	157678	0.5
USA300HOU_0149	151	10371	9285	10422	0.0966698	0.895295	1352	7.67086	6.8676	157685	159037	0.5
USA300HOU_0150	34	221	302	528	0.260231	1.36486	662	0.333837	0.456193	159118	159780	0.5
USA300HOU_0151	99	1162	1460	4855	0.454128	1.25623	1178	0.986418	1.23939	159808	160986	0.5
USA300HOU_0152	77	3289	2740	2685	0.153171	0.833131	815	4.03558	3.36196	161117	161932	0.5
USA300HOU_0153	70	2750	2843	2355	0.344528	1.03381	725	3.7931	3.92138	161929	162654	0.5
USA300HOU_0154	66	2894	2960	2091	0.345824	1.0228	773	3.74386	3.82924	162731	163504	0.5
USA300HOU_0155	75	2704	2366	2624	0.238028	0.875046	956	2.82845	2.4749	163718	164674	0.5
USA300HOU_0156	105	3233	2883	5229	0.258627	0.891775	1544	2.09391	1.86723	164903	166447	0.5
USA300HOU_0157	126	5675	5577	7692	0.332562	0.982734	1535	3.69707	3.63322	166498	168033	0.5
USA300HOU_0158	23	1237	1169	243	0.319334	0.945073	203	6.0936	5.75862	168117	168320	0.5
USA300HOU_0159	71	1618	1293	2313	0.193507	0.799259	820	1.97317	1.57683	168633	169453	0.5
USA300HOU_0160	39	1038	1210	661	0.158455	1.16554	326	3.18405	3.71166	169537	169863	0.5
USA300HOU_0161	57	1700	1703	1589	0.421089	1.00176	535	3.17757	3.18318	170116	170651	0.5
USA300HOU_0162	189	7416	6735	16878	0.17504	0.908184	2609	2.84247	2.58145	171101	173710	0.5
USA300HOU_0163	65	3384	2947	1934	0.198901	0.870901	668	5.06587	4.41168	174055	174723	0.5
USA300HOU_0164	60	1436	1487	1693	0.286524	1.03549	686	2.09329	2.16764	174739	175425	0.5
USA300HOU_0165	67	1783	1577	2006	0.142155	0.884529	764	2.33377	2.06414	175428	176192	0.5
USA300HOU_0166	63	2126	2029	1944	0.420944	0.954396	854	2.48946	2.37588	177182	178036	0.5
USA300HOU_0167	82	2236	2166	3042	0.141751	0.968708	1028	2.1751	2.107	178026	179054	0.5
USA300HOU_0168	103	3430	3064	4873	0.155247	0.893326	1115	3.07623	2.74798	179061	180176	0.5
USA300HOU_0169	92	3396	3054	3863	0.14932	0.899323	1124	3.02135	2.71708	180180	181304	0.5
USA300HOU_0170	53	2294	2138	1283	0.219319	0.932026	626	3.66454	3.41534	181307	181933	0.5
USA300HOU_0171	110	3342	2917	5252	0.04234	0.872869	1109	3.01353	2.6303	181938	183047	0.5
USA300HOU_0172	150	7537	7140	10748	0.251482	0.947334	1166	6.46398	6.1235	183061	184227	0.5
USA300HOU_0173	156	7512	7806	11519	0.206422	1.03913	1205	6.23402	6.47801	184220	185425	0.5
USA300HOU_0174	99	4633	4437	4801	0.401507	0.957704	1205	3.84481	3.68216	185426	186631	0.5
USA300HOU_0175	54	3648	3903	1423	0.416934	1.06988	557	6.54937	7.00718	186642	187199	0.5
USA300HOU_0176	72	3480	2773	2291	0.114188	0.796897	887	3.92334	3.12627	187199	188086	0.5
USA300HOU_0177	94	3867	3688	4288	0.362646	0.953723	1262	3.06418	2.92235	188140	189402	0.5
USA300HOU_0178	82	3061	2969	3215	0.313619	0.969954	1175	2.60511	2.52681	189449	190624	0.5
USA300HOU_0179	30	942	694	352	0.0713694	0.73701	320	2.94375	2.16875	190689	191009	0.5
USA300HOU_0180	40	1036	915	732	0.25383	0.883317	383	2.70496	2.38903	191022	191405	0.5
USA300HOU_0181	110	4678	4389	5827	0.316348	0.938235	1487	3.14593	2.95158	191832	193319	0.5
USA300HOU_0182	81	2990	2667	2884	0.0900283	0.892009	959	3.11783	2.78102	193965	194924	0.5
USA300HOU_0183	15	651	672	105	0.38549	1.03221	203	3.2069	3.31034	194986	195189	0.5
USA300HOU_0184	39	4306	4293	684	0.224827	0.996982	512	8.41016	8.38477	195368	195880	0.5
USA300HOU_0185	56	1345	1158	1419	0.190838	0.86107	740	1.81757	1.56486	196222	196962	0.5
USA300HOU_0186	72	1511	1560	2519	0.384037	1.03241	974	1.55133	1.60164	196976	197950	0.5
USA300HOU_0187	67	2077	1744	2166	0.362186	0.83975	761	2.7293	2.29172	197947	198708	0.5
USA300HOU_0188	71	3103	2934	2300	0.18382	0.945554	1032	3.00678	2.84302	198721	199753	0.5
USA300HOU_0189	32	2032	1972	470	0.288455	0.970487	359	5.66017	5.49304	199970	200329	0.5
USA300HOU_0190	80	2943	3006	3130	0.405383	1.0214	1031	2.85451	2.91562	200496	201527	0.5
USA300HOU_0191	135	6764	6511	8602	0.211592	0.962602	1250	5.4112	5.2088	201913	203163	0.5
USA300HOU_0192	597	29187	27714	168220	0.0458001	0.949534	7193	4.05769	3.85291	203592	210785	0.5
USA300HOU_0193	53	2138	1898	1265	0.188698	0.887798	644	3.31988	2.9472	210798	211442	0.5
USA300HOU_0194	39	1374	1256	740	0.419622	0.914182	494	2.78138	2.54251	211770	212264	0.5
USA300HOU_0195	64	2164	1988	1954	0.328165	0.918707	764	2.83246	2.60209	212519	213283	0.5
USA300HOU_0196	88	2378	1994	3388	0.0737099	0.838588	1241	1.9162	1.60677	213299	214540	0.5
USA300HOU_0197	84	3913	3460	3073	0.073148	0.884262	1034	3.78433	3.34623	214552	215586	0.5
USA300HOU_0198	87	3520	3148	3520	0.21044	0.894348	1211	2.90669	2.5995	215622	216833	0.5
USA300HOU_0199	126	5025	2702	6347	0.00264636	0.537803	1355	3.70849	1.9941	217059	218414	0.100025
USA300HOU_0200	39	1746	1630	697	0.263399	0.9336	557	3.13465	2.92639	218690	219247	0.5
USA300HOU_0201	131	7927	7095	8202	0.267514	0.895055	1640	4.83354	4.32622	219314	220954	0.5
USA300HOU_0202	11	679	709	57	0.421829	1.04412	101	6.72277	7.0198	221148	221249	0.5
USA300HOU_0203	168	6230	4714	12320	0.0215902	0.7567	2060	3.02427	2.28835	221228	223288	0.464521
USA300HOU_0204	76	2852	2687	2663	0.202163	0.942166	1055	2.70332	2.54692	223859	224914	0.5
USA300HOU_0205	65	2251	2179	2048	0.381502	0.968028	896	2.51228	2.43192	224914	225810	0.5
USA300HOU_0206	138	7081	6321	8839	0.149642	0.892686	1454	4.87001	4.34732	225822	227276	0.5
USA300HOU_0207	67	3626	3360	1948	0.0930506	0.926661	878	4.12984	3.82688	227276	228154	0.5
USA300HOU_0208	247	8435	8366	28706	0.124699	0.991821	2789	3.02438	2.99964	228842	231631	0.5
USA300HOU_0209	80	4111	3615	2999	0.246093	0.879377	842	4.88242	4.29335	231836	232678	0.5
USA300HOU_0210	94	3584	2974	3889	0.077751	0.829847	923	3.88299	3.2221	232680	233603	0.5
USA300HOU_0211	122	6072	5571	6735	0.0989524	0.917504	1112	5.46043	5.00989	233590	234702	0.5
USA300HOU_0212	117	2688	2375	6299	0.139367	0.8836	1592	1.68844	1.49183	234967	236559	0.5
USA300HOU_0213	135	6208	5684	8673	0.245525	0.915606	1436	4.32312	3.95822	236558	237994	0.5
USA300HOU_0214	124	4943	4630	7345	0.269696	0.936691	1163	4.25021	3.98108	238000	239163	0.5
USA300HOU_0215	148	4695	4835	10434	0.239168	1.02981	1775	2.64507	2.72394	239180	240955	0.5
USA300HOU_0216	156	5808	5718	11540	0.212902	0.984507	2006	2.89531	2.85045	240993	242999	0.5
USA300HOU_0217	67	2676	2788	2066	0.212685	1.04184	773	3.46184	3.60673	243297	244070	0.5
USA300HOU_0218	50	2248	1617	1128	0.198132	0.719431	626	3.59105	2.58307	244260	244886	0.5
USA300HOU_0219	49	1427	1538	1127	0.300754	1.07773	590	2.41864	2.60678	245083	245673	0.5
USA300HOU_0220	83	3734	3574	3352	0.382799	0.957162	1097	3.40383	3.25798	246056	247153	0.5
USA300HOU_0221	107	3669	3277	5393	0.230716	0.893188	1271	2.8867	2.57828	247166	248437	0.5
USA300HOU_0222	112	4365	3833	5722	0.127522	0.878149	1268	3.44243	3.02287	248440	249708	0.5
USA300HOU_0223	79	2428	2215	2916	0.237443	0.91231	839	2.89392	2.64005	249710	250549	0.5
USA300HOU_0224	58	1274	1522	1545	0.22223	1.19451	1079	1.18072	1.41057	250620	251699	0.5
USA300HOU_0225	72	2580	2356	2432	0.258656	0.913212	1040	2.48077	2.26538	251724	252764	0.5
USA300HOU_0226	83	3954	3705	3395	0.436846	0.937042	968	4.08471	3.82748	252819	253787	0.5
USA300HOU_0227	11	785	761	53	0.321943	0.969466	101	7.77228	7.53465	253975	254076	0.5
USA300HOU_0228	75	4520	5149	2698	0.333987	1.13913	572	7.9021	9.00175	254149	254721	0.5
USA300HOU_0229	117	5028	4025	6305	0.146131	0.800557	1397	3.59914	2.88117	254858	256255	0.5
USA300HOU_0230	68	1492	1489	2162	0.253697	0.997991	758	1.96834	1.96438	256614	257372	0.5
USA300HOU_0231	145	7973	7253	9681	0.120234	0.909707	1556	5.12404	4.66131	257365	258921	0.5
USA300HOU_0232	75	2567	2625	2691	0.323588	1.02259	968	2.65186	2.71178	258918	259886	0.5
USA300HOU_0233	183	6062	5848	15776	0.166497	0.964704	2264	2.67756	2.58304	260459	262723	0.5
USA300HOU_0234	58	2748	2595	1653	0.437026	0.944343	755	3.63974	3.43709	262746	263501	0.5
USA300HOU_0235	15	470	501	106	0.408882	1.06582	194	2.42268	2.58247	263605	263799	0.5
USA300HOU_0236	181	6838	6310	15456	0.174833	0.922796	1814	3.76957	3.4785	263786	265600	0.5
USA300HOU_0237	33	1513	1561	530	0.430563	1.0317	344	4.39826	4.53779	265764	266108	0.5
USA300HOU_0238	154	6576	6221	11374	0.267695	0.946024	1829	3.59541	3.40131	266298	268127	0.5
USA300HOU_0239	9	333	272	40	0.5	0.817365	107	3.11215	2.54206	268309	268416	0.5
USA300HOU_0240	73	3377	2924	2556	0.335579	0.865897	1193	2.83068	2.45096	268730	269923	0.5
USA300HOU_0241	173	7398	5976	13776	0.0988477	0.807812	2261	3.272	2.64308	269944	272205	0.5
USA300HOU_0242	101	4134	3736	4750	0.198013	0.903748	1256	3.2914	2.97452	272391	273647	0.5
USA300HOU_0243	119	4359	4319	6698	0.232836	0.990826	1505	2.89635	2.86977	273714	275219	0.5
USA300HOU_0244	118	3873	3754	6439	0.156701	0.969282	1577	2.45593	2.38047	275245	276822	0.5
USA300HOU_0245	97	3716	3783	4415	0.225784	1.01803	1229	3.0236	3.07811	277176	278405	0.5
USA300HOU_0246	138	5454	5189	8998	0.213	0.951421	1475	3.69763	3.51797	278719	280194	0.5
USA300HOU_0247	32	978	884	477	0.323522	0.903984	356	2.74719	2.48315	280392	280748	0.5
USA300HOU_0248	23	639	607	245	0.337762	0.95	173	3.69364	3.50867	280905	281078	0.5
USA300HOU_0249	90	3414	2898	3761	0.202074	0.848902	1145	2.98166	2.531	281104	282249	0.5
USA300HOU_0250	6	29	31	17	0.5	1.06667	107	0.271028	0.28972	282404	282511	0.5
USA300HOU_0251	63	1475	1530	1886	0.313855	1.03726	953	1.54774	1.60546	282822	283775	0.5
USA300HOU_0252	112	4556	4284	5937	0.244319	0.940312	1529	2.97973	2.80183	284095	285624	0.5
USA300HOU_0253	65	1802	1307	1877	0.13412	0.725458	935	1.92727	1.39786	285986	286921	0.5
USA300HOU_0254	8	690	780	31	0.478125	1.13025	98	7.04082	7.95918	287031	287129	0.5
USA300HOU_0255	156	6236	6356	11876	0.356412	1.01924	2096	2.97519	3.03244	287260	289356	0.5
USA300HOU_0256	29	1114	1242	413	0.45948	1.1148	467	2.38544	2.65953	289341	289808	0.5
USA300HOU_0257	26	1044	835	297	0.229306	0.8	278	3.7554	3.0036	289831	290109	0.5
USA300HOU_0258	103	3962	3529	4887	0.162945	0.890739	1259	3.14694	2.80302	290336	291595	0.5
USA300HOU_0259	75	3474	3321	2522	0.13743	0.955971	1058	3.28355	3.13894	291610	292668	0.5
USA300HOU_0260	11	592	503	59	0.473793	0.849916	146	4.05479	3.44521	292670	292816	0.5
USA300HOU_0261	75	4724	4146	2698	0.333126	0.877672	1043	4.52924	3.97507	292840	293883	0.5
USA300HOU_0262	64	2565	2349	1926	0.280505	0.915822	716	3.5824	3.28073	294411	295127	0.5
USA300HOU_0263	98	7351	6256	4405	0.157846	0.851061	1025	7.17171	6.10341	295120	296145	0.5
USA300HOU_0264	153	8306	7932	10909	0.150594	0.954978	1694	4.90319	4.68241	296167	297861	0.5
USA300HOU_0265	99	36	35	4758	0.221305	0.972973	1169	0.0307956	0.0299401	298289	299458	0.5
USA300HOU_0266	68	86	43	2213	0.215143	0.505747	716	0.120112	0.0600559	299734	300450	0.5
USA300HOU_0267	93	207	121	4177	0.233062	0.586538	1025	0.201951	0.118049	300443	301468	0.5
USA300HOU_0268	150	375	380	11061	0.351052	1.0133	1688	0.222156	0.225118	301490	303178	0.5
USA300HOU_0269	149	10123	9795	10586	0.244488	0.967602	1724	5.87181	5.68155	303211	304935	0.5
USA300HOU_0270	59	2710	2533	1683	0.37851	0.93471	674	4.02077	3.75816	305075	305749	0.5
USA300HOU_0271	138	5939	5581	8411	0.0452259	0.939731	1754	3.38597	3.18187	305996	307750	0.5
USA300HOU_0272	59	2851	2711	1633	0.281138	0.950912	740	3.8527	3.66351	307753	308493	0.5
USA300HOU_0273	41	1503	1225	750	0.201197	0.81516	443	3.39278	2.76524	308606	309049	0.5
USA300HOU_0274	69	1231	1088	2094	0.108515	0.883929	701	1.75606	1.55207	309042	309743	0.5
USA300HOU_0275	61	4127	4028	1686	0.185917	0.976017	704	5.86222	5.72159	309851	310555	0.5
USA300HOU_0276	59	2036	2010	1639	0.293243	0.987236	791	2.57396	2.54109	310704	311495	0.5
USA300HOU_0277	100	3788	3237	4595	0.159072	0.854579	1436	2.63788	2.25418	311511	312947	0.5
USA300HOU_0278	8	64	72	29	0.395998	1.12308	191	0.335079	0.376963	313019	313210	0.5
USA300HOU_0279	61	2312	2396	1655	0.144883	1.03632	761	3.03811	3.14849	313381	314142	0.5
USA300HOU_0280	68	3909	3494	2148	0.236872	0.893862	914	4.27681	3.82276	314393	315307	0.5
USA300HOU_0281	33	1157	993	506	0.311935	0.858377	404	2.86386	2.45792	315335	315739	0.5
USA300HOU_0282	71	1888	1765	2384	0.287675	0.934886	881	2.14302	2.00341	315754	316635	0.5
USA300HOU_0283	78	1985	1815	2787	0.179419	0.914401	998	1.98898	1.81864	316867	317865	0.5
USA300HOU_0284	23	2069	2139	240	0.29713	1.03382	179	11.5587	11.9497	318016	318195	0.5
USA300HOU_0285	36	1122	1070	587	0.24576	0.953695	392	2.86224	2.72959	318245	318637	0.5
USA300HOU_0286	32	1113	1169	486	0.364949	1.05027	404	2.75495	2.89356	318865	319269	0.5
USA300HOU_0287	114	4449	4584	6067	0.192585	1.03034	1385	3.21227	3.30975	319310	320695	0.5
USA300HOU_0288	81	3309	3346	2941	0.126576	1.01118	992	3.33569	3.37298	320920	321912	0.5
USA300HOU_0289	78	4055	4103	2984	0.419265	1.01183	968	4.18905	4.23864	322220	323188	0.5
USA300HOU_0290	57	1956	1561	1439	0.14589	0.79816	659	2.96813	2.36874	323240	323899	0.5
USA300HOU_0291	94	6039	5312	4232	0.307914	0.879636	920	6.56413	5.77391	323913	324833	0.5
USA300HOU_0292	117	6505	6532	6517	0.263105	1.00415	1166	5.5789	5.60206	324830	325996	0.5
USA300HOU_0293	131	8009	6138	7670	0.0679321	0.766417	1523	5.2587	4.0302	326064	327587	0.5
USA300HOU_0294	78	4150	4036	2942	0.361845	0.972537	653	6.35528	6.1807	327858	328511	0.5
USA300HOU_0295	71	3547	3212	2357	0.252321	0.905581	587	6.04259	5.47189	328545	329132	0.5
USA300HOU_0296	60	4460	4152	1783	0.465369	0.930957	902	4.94457	4.6031	329275	330177	0.5
USA300HOU_0297	13	375	357	74	0.300057	0.952128	293	1.27986	1.21843	330416	330709	0.5
USA300HOU_0298	251	9132	8170	29625	0.122697	0.894668	3029	3.01486	2.69726	330793	333822	0.5
USA300HOU_0299	30	784	775	446	0.48206	0.988535	458	1.71179	1.69214	333822	334280	0.5
USA300HOU_0300	22	842	817	213	0.250729	0.970344	242	3.47934	3.37603	334252	334494	0.5
USA300HOU_0301	120	4424	3963	6532	0.104482	0.895819	1334	3.31634	2.97076	334507	335841	0.5
USA300HOU_0302	344	15177	14435	57863	0.307214	0.951113	4439	3.41901	3.25186	335863	340302	0.5
USA300HOU_0303	30	1057	840	401	0.233324	0.794896	392	2.69643	2.14286	340332	340724	0.5
USA300HOU_0304	22	691	681	227	0.365749	0.985549	314	2.20064	2.16879	340740	341054	0.5
USA300HOU_0305	61	2238	2267	1826	0.429822	1.01295	677	3.30576	3.3486	341051	341728	0.5
USA300HOU_0306	22	727	646	240	0.490536	0.888736	317	2.29338	2.03785	341728	342045	0.5
USA300HOU_0307	134	6772	6676	8489	0.21952	0.985826	1844	3.67245	3.62039	342055	343899	0.5
USA300HOU_0308	54	2594	2315	1384	0.325309	0.892486	491	5.2831	4.71487	343910	344401	0.5
USA300HOU_0309	80	3751	3922	3163	0.450189	1.04558	683	5.49195	5.74231	344609	345292	0.5
USA300HOU_0310	77	5277	5177	2807	0.284975	0.981053	611	8.63666	8.473	345439	346050	0.5
USA300HOU_0311	26	892	962	324	0.402063	1.07839	218	4.09174	4.41284	346186	346404	0.5
USA300HOU_0312	53	3377	3049	1317	0.291576	0.902901	500	6.754	6.098	346536	347036	0.5
USA300HOU_0313	48	2676	2419	1067	0.26886	0.903997	500	5.352	4.838	347047	347547	0.5
USA300HOU_0314	53	3418	3158	1374	0.426014	0.923954	495	6.90505	6.3798	347558	348053	0.5
USA300HOU_0315	48	3166	2948	1114	0.392895	0.931165	491	6.44807	6.00407	348064	348555	0.5
USA300HOU_0316	80	3150	3103	2972	0.217517	0.985084	683	4.61201	4.54319	348765	349448	0.5
USA300HOU_0317	49	3237	3077	1134	0.320627	0.950587	500	6.474	6.154	350034	350534	0.5
USA300HOU_0318	40	2504	2385	781	0.431145	0.952495	500	5.008	4.77	350546	351046	0.5
USA300HOU_0319	54	4743	4564	1442	0.462015	0.962268	500	9.486	9.128	351568	352068	0.5
USA300HOU_0320	43	3153	3013	909	0.448384	0.955612	488	6.46107	6.17418	352079	352567	0.5
USA300HOU_0321	10	681	439	44	0.338217	0.645161	113	6.02655	3.88496	352588	352701	0.5
USA300HOU_0322	42	2498	2445	881	0.5	0.978792	377	6.62599	6.48541	353187	353564	0.5
USA300HOU_0323	40	2180	1793	674	0.11437	0.822558	398	5.47739	4.50503	353717	354115	0.5
USA300HOU_0324	90	3828	3566	3774	0.213325	0.931575	845	4.53018	4.22012	354331	355176	0.5
USA300HOU_0325	119	6089	5990	7040	0.469791	0.983744	1307	4.65876	4.58301	355392	356699	0.5
USA300HOU_0326	22	904	834	220	0.305439	0.922652	239	3.78243	3.48954	356620	356859	0.5
USA300HOU_0327	78	4109	3278	2797	0.192356	0.79781	890	4.61685	3.68315	357283	358173	0.5
USA300HOU_0328	86	1998	1496	3177	0.0526512	0.748874	1049	1.90467	1.42612	358422	359471	0.5
USA300HOU_0329	57	2269	1966	1464	0.179752	0.86652	677	3.35155	2.90399	359484	360161	0.5
USA300HOU_0330	99	4047	3216	4438	0.124216	0.794713	1031	3.92532	3.1193	360369	361400	0.5
USA300HOU_0331	94	2872	2586	4150	0.234634	0.900452	1118	2.56887	2.31306	361743	362861	0.5
USA300HOU_0332	61	1980	1891	1805	0.388415	0.955073	923	2.14518	2.04875	362836	363759	0.5
USA300HOU_0333	116	3591	3027	6352	0.229269	0.842984	1220	2.94344	2.48115	363770	364990	0.5
USA300HOU_0334	136	6869	6052	8968	0.332081	0.881077	1532	4.48368	3.95039	365095	366627	0.5
USA300HOU_0335	59	2179	1993	1589	0.206404	0.914679	881	2.47333	2.2622	366667	367548	0.5
USA300HOU_0336	70	2657	2391	2206	0.153279	0.899925	902	2.94568	2.65078	367664	368566	0.5
USA300HOU_0337	70	3440	3238	2288	0.248874	0.941296	800	4.3	4.0475	368844	369644	0.5
USA300HOU_0338	48	3480	3254	1095	0.34047	0.935076	668	5.20958	4.87126	369784	370452	0.5
USA300HOU_0339	116	6026	5633	6422	0.272201	0.934793	1361	4.42763	4.13887	370579	371940	0.5
USA300HOU_0340	149	5410	5133	10306	0.141327	0.948808	2072	2.611	2.47732	372310	374382	0.5
USA300HOU_0341	68	2254	1979	2194	0.303594	0.878049	827	2.72551	2.39299	374624	375451	0.5
USA300HOU_0342	75	1735	1663	2588	0.191635	0.958525	1199	1.44704	1.38699	375524	376723	0.5
USA300HOU_0343	9	163	167	39	0.463758	1.02439	92	1.77174	1.81522	376819	376911	0.5
USA300HOU_0344	80	3234	3345	3133	0.410466	1.03431	1001	3.23077	3.34166	377025	378026	0.5
USA300HOU_0345	20	532	575	192	0.416381	1.08068	332	1.60241	1.73193	378060	378392	0.5
USA300HOU_0346	59	3916	3627	1673	0.358739	0.926219	800	4.895	4.53375	378393	379193	0.5
USA300HOU_0347	67	4129	3542	2040	0.180446	0.857869	944	4.37394	3.75212	379183	380127	0.5
USA300HOU_0348	85	3131	2494	3213	0.102878	0.796616	1022	3.0636	2.44031	380105	381127	0.5
USA300HOU_0349	61	1496	1440	1576	0.0681333	0.962592	1025	1.45951	1.40488	381442	382467	0.5
USA300HOU_0350	112	2384	1986	5862	0.196555	0.833124	1346	1.77117	1.47548	382560	383906	0.5
USA300HOU_0351	25	879	859	297	0.383628	0.977273	293	3	2.93174	383921	384214	0.5
USA300HOU_0352	31	1031	887	431	0.243492	0.860465	443	2.32731	2.00226	384207	384650	0.5
USA300HOU_0353	158	7529	6947	11703	0.167143	0.922709	1955	3.85115	3.55345	384655	386610	0.5
USA300HOU_0354	32	905	917	459	0.240413	1.01325	419	2.1599	2.18854	386822	387241	0.5
USA300HOU_0355	132	4112	4075	7628	0.0395932	0.991004	1355	3.03469	3.00738	387348	388703	0.5
USA300HOU_0356	40	1205	1081	759	0.343937	0.897181	440	2.73864	2.45682	388807	389247	0.5
USA300HOU_0357	116	4971	4631	6614	0.412119	0.931617	1358	3.66053	3.41016	389330	390688	0.5
USA300HOU_0358	75	2233	1894	2601	0.211936	0.848254	926	2.41145	2.04536	390996	391922	0.5
USA300HOU_0359	72	1997	2263	2480	0.326314	1.13313	1061	1.88219	2.13289	391936	392997	0.5
USA300HOU_0360	37	2134	1973	627	0.269167	0.92459	566	3.77032	3.48587	393011	393577	0.5
USA300HOU_0361	101	7381	6415	4852	0.273502	0.869141	995	7.41809	6.44724	393637	394632	0.5
USA300HOU_0362	26	378	370	328	0.433403	0.978892	395	0.956962	0.936709	394631	395026	0.5
USA300HOU_0363	41	1257	1129	749	0.197021	0.898251	545	2.30642	2.07156	395106	395651	0.5
USA300HOU_0364	65	1759	1734	1990	0.283319	0.985795	854	2.05972	2.03044	395919	396773	0.5
USA300HOU_0365	95	2347	2065	4111	0.14038	0.879898	1229	1.90968	1.68023	396770	397999	0.5
USA300HOU_0366	149	5819	5442	10344	0.152121	0.935223	1712	3.39895	3.17874	397980	399692	0.5
USA300HOU_0367	56	3988	4404	1539	0.435119	1.10429	656	6.07927	6.71341	399784	400440	0.5
USA300HOU_0368	15	385	282	106	0.408421	0.733161	215	1.7907	1.31163	400502	400717	0.5
USA300HOU_0369	25	1905	1658	298	0.396517	0.870409	389	4.89717	4.26221	400826	401215	0.5
USA300HOU_0370	11	75	77	59	0.486684	1.02632	203	0.369458	0.37931	401456	401659	0.5
USA300HOU_0371	74	3991	3585	2506	0.185566	0.898297	713	5.59748	5.02805	401656	402369	0.5
USA300HOU_0372	72	3400	3021	2359	0.174924	0.888562	842	4.038	3.58789	402394	403236	0.5
USA300HOU_0373	71	6009	5955	2495	0.460062	0.991015	629	9.55326	9.46741	403236	403865	0.5
USA300HOU_0374	114	7568	7605	6483	0.488348	1.00489	1133	6.67961	6.71227	404232	405365	0.5
USA300HOU_0375	84	68	20	3398	0.21612	0.304348	1181	0.0575783	0.0169348	405904	407085	0.5
USA300HOU_0376	50	1255	1281	1219	0.415586	1.0207	752	1.66888	1.70346	407168	407920	0.5
USA300HOU_0377	173	7213	7187	14136	0.185115	0.996396	2228	3.23743	3.22576	407963	410191	0.5
USA300HOU_0378	138	5022	4679	9277	0.354213	0.931714	1841	2.72787	2.54155	410188	412029	0.5
USA300HOU_0379	76	2361	2262	2711	0.25529	0.958086	1160	2.03534	1.95	411998	413158	0.5
USA300HOU_0380	88	3026	2802	3439	0.0992499	0.925999	1103	2.74343	2.54034	413155	414258	0.5
USA300HOU_0381	60	2854	2596	1692	0.283265	0.909632	845	3.37751	3.07219	414922	415767	0.5
USA300HOU_0382	90	3614	3949	3899	0.332685	1.09267	881	4.10216	4.48241	415924	416805	0.5
USA300HOU_0383	15	24	3	69	0.0109174	0.16	203	0.118227	0.0147783	416835	417038	0.32069
USA300HOU_0384	95	1375	1312	4301	0.285516	0.954215	1097	1.25342	1.19599	417050	418147	0.5
USA300HOU_0385	17	354	438	141	0.465582	1.23662	191	1.8534	2.29319	418233	418424	0.5
USA300HOU_0386	29	276	284	419	0.492433	1.02888	269	1.02602	1.05576	418408	418677	0.5
USA300HOU_0387	22	2	0	220	0.0809922	0.333333	296	0.00675676	0	418668	418964	0.5
USA300HOU_0388	32	1	2	496	0.284881	1.5	503	0.00198807	0.00397614	418985	419488	0.5
USA300HOU_0389	24	241	242	264	0.232235	1.00413	242	0.995868	1	419540	419782	0.5
USA300HOU_0390	100	3612	3371	4537	0.127316	0.933296	974	3.70842	3.46099	420048	421022	0.5
USA300HOU_0391	59	2671	2444	1633	0.280156	0.915045	547	4.883	4.46801	421025	421572	0.5
USA300HOU_0392	61	1982	1987	1848	0.476389	1.00252	611	3.24386	3.25205	421932	422543	0.5
USA300HOU_0393	11	83	75	50	0.264796	0.904762	119	0.697479	0.630252	422640	422759	0.5
USA300HOU_0394	35	1103	1111	586	0.378415	1.00725	368	2.99728	3.01902	422912	423280	0.5
USA300HOU_0395	38	1395	1479	697	0.399224	1.06017	572	2.43881	2.58566	423461	424033	0.5
USA300HOU_0396	24	656	779	283	0.462662	1.18721	263	2.4943	2.96198	424171	424434	0.5
USA300HOU_0397	25	986	910	300	0.411664	0.922999	251	3.92829	3.6255	424734	424985	0.5
USA300HOU_0398	21	978	808	215	0.449828	0.826353	209	4.67943	3.86603	425024	425233	0.5
USA300HOU_0399	39	1497	1603	747	0.446919	1.07076	581	2.57659	2.75904	425411	425992	0.5
USA300HOU_0400	37	1562	1327	606	0.19738	0.849648	383	4.07833	3.46475	426058	426441	0.5
USA300HOU_0401	57	2504	2677	1574	0.38887	1.06906	626	4	4.27636	426696	427322	0.5
USA300HOU_0402	32	2490	2564	477	0.320975	1.02971	293	8.49829	8.75085	427395	427688	0.5
USA300HOU_0403	97	1603	1347	4230	0.107105	0.840399	1523	1.05253	0.884439	427767	429290	0.5
USA300HOU_0404	39	327	348	755	0.479683	1.06402	569	0.574692	0.611599	429306	429875	0.5
USA300HOU_0405	56	2768	2650	1490	0.324707	0.957385	806	3.43424	3.28784	430316	431122	0.5
USA300HOU_0406	96	2911	3066	4551	0.441479	1.05323	1388	2.09726	2.20893	431203	432591	0.5
USA300HOU_0407	15	205	173	94	0.224177	0.84466	247	0.82996	0.700405	432985	433232	0.5
USA300HOU_0408	49	767	562	1052	0.142868	0.733073	956	0.802301	0.587866	433568	434524	0.5
USA300HOU_0409	57	1904	2040	1535	0.307463	1.07139	662	2.87613	3.08157	434642	435304	0.5
USA300HOU_0410	36	1315	1281	627	0.410294	0.974164	407	3.23096	3.14742	435447	435854	0.5
USA300HOU_0411	35	696	664	593	0.410651	0.954089	578	1.20415	1.14879	436367	436945	0.5
USA300HOU_0412	124	4668	4506	7403	0.305596	0.965303	1268	3.68139	3.55363	436945	438213	0.5
USA300HOU_0413	119	47	39	6826	0.243817	0.833333	1466	0.03206	0.026603	438251	439717	0.5
USA300HOU_0414	117	44	14	6237	0.0187297	0.333333	1541	0.0285529	0.00908501	439742	441283	0.423585
USA300HOU_0415	64	1324	1042	1829	0.146496	0.78717	536	2.47015	1.94403	441396	441932	0.5
USA300HOU_0416	76	5108	4854	2715	0.262278	0.950284	704	7.25568	6.89489	442325	443029	0.5
USA300HOU_0417	24	681	877	284	0.470871	1.28739	272	2.50368	3.22426	443428	443700	0.5
USA300HOU_0418	21	2034	2317	216	0.464503	1.13907	239	8.51046	9.69456	443741	443980	0.5
USA300HOU_0419	10	202	283	44	0.350791	1.39901	152	1.32895	1.86184	443961	444113	0.5
USA300HOU_0420	37	2199	2288	682	0.493474	1.04045	359	6.12535	6.37326	444637	444996	0.5
USA300HOU_0421	68	4149	3829	2161	0.256126	0.922892	845	4.91006	4.53136	445015	445860	0.5
USA300HOU_0422	59	2685	2352	1676	0.365263	0.876024	680	3.94853	3.45882	446332	447012	0.5
USA300HOU_0423	75	2258	2098	2597	0.208321	0.929172	695	3.24892	3.01871	447298	447993	0.5
USA300HOU_0424	78	1927	1814	2954	0.377024	0.94139	1058	1.82136	1.71456	448284	449342	0.5
USA300HOU_0425	9	127	146	40	0.5	1.14844	137	0.927007	1.06569	449461	449598	0.5
USA300HOU_0426	67	2598	2277	2157	0.347621	0.876491	926	2.80562	2.45896	449707	450633	0.5
USA300HOU_0427	67	1830	1741	2062	0.207502	0.951393	719	2.5452	2.42142	450982	451701	0.5
USA300HOU_0428	63	2057	1827	1782	0.160902	0.888241	695	2.95971	2.62878	452147	452842	0.5
USA300HOU_0429	64	1514	1586	2014	0.437139	1.04752	695	2.17842	2.28201	453263	453958	0.5
USA300HOU_0430	65	1876	1607	1898	0.155628	0.856686	698	2.68768	2.30229	454302	455000	0.5
USA300HOU_0431	66	2863	2625	2044	0.269812	0.916899	698	4.10172	3.76074	455380	456078	0.5
USA300HOU_0432	62	1542	1633	1837	0.335157	1.05898	683	2.25769	2.39092	456444	457127	0.5
USA300HOU_0433	108	2827	2867	5662	0.354594	1.01414	1556	1.81684	1.84254	457391	458947	0.5
USA300HOU_0434	118	5251	5089	6577	0.227558	0.969155	1211	4.33609	4.20231	458940	460151	0.5
USA300HOU_0435	72	3343	3178	2533	0.40737	0.950658	677	4.93796	4.69424	460534	461211	0.5
USA300HOU_0436	124	5221	4930	7120	0.154867	0.944274	1508	3.4622	3.26923	461233	462741	0.5
USA300HOU_0437	25	992	972	310	0.484459	0.979859	308	3.22078	3.15584	462844	463152	0.5
USA300HOU_0438	73	3192	3197	2424	0.171042	1.00157	803	3.97509	3.98132	463490	464293	0.5
USA300HOU_0439	75	4156	3436	2726	0.372637	0.826798	800	5.195	4.295	464324	465124	0.5
USA300HOU_0440	70	3166	2953	2296	0.260107	0.932744	807	3.92317	3.65923	465143	465950	0.5
USA300HOU_0441	74	3607	3480	2579	0.270501	0.9648	800	4.50875	4.35	465999	466799	0.5
USA300HOU_0442	69	2560	2472	2376	0.494004	0.965638	770	3.32468	3.21039	466818	467588	0.5
USA300HOU_0443	64	2331	2062	1943	0.308592	0.884648	791	2.9469	2.60683	467620	468411	0.5
USA300HOU_0444	75	3947	3895	2739	0.391499	0.986829	776	5.08634	5.01933	468481	469257	0.5
USA300HOU_0445	69	2989	2836	2268	0.315505	0.948829	815	3.66748	3.47975	469433	470248	0.5
USA300HOU_0446	64	1884	1578	1787	0.105923	0.837666	785	2.4	2.01019	470267	471052	0.5
USA300HOU_0447	79	4864	4945	3120	0.5	1.01665	815	5.9681	6.06748	471232	472047	0.5
USA300HOU_0448	116	3730	4110	6672	0.457022	1.10185	1328	2.80873	3.09488	472037	473365	0.5
USA300HOU_0449	28	1212	1093	358	0.293559	0.901896	323	3.75232	3.3839	473362	473685	0.5
USA300HOU_0450	26	1461	1279	317	0.353437	0.875513	314	4.65287	4.07325	473704	474018	0.5
USA300HOU_0451	21	1128	890	185	0.191532	0.789194	194	5.81443	4.58763	474308	474502	0.5
USA300HOU_0452	81	2669	2512	3143	0.319014	0.941199	1202	2.22047	2.08985	474687	475889	0.5
USA300HOU_0453	13	2978	2380	83	0.489735	0.799261	143	20.8252	16.6434	475992	476135	0.5
USA300HOU_0454	10	442	368	48	0.469838	0.832957	128	3.45312	2.875	476158	476286	0.5
USA300HOU_0455	5	18	6	9	0.288075	0.368421	65	0.276923	0.0923077	476794	476859	0.5
USA300HOU_0456	5	147	101	8	0.230988	0.689189	65	2.26154	1.55385	476891	476956	0.5
USA300HOU_0457	127	104	6	6414	2.1613e-06	0.0666667	1484	0.0700809	0.00404313	477477	478961	0.000177798
USA300HOU_0458	174	107	10	12465	4.02674e-07	0.101852	2705	0.0395564	0.00369686	478974	481679	3.63316e-05
USA300HOU_0459	31	13	1	385	0.0111606	0.142857	362	0.0359116	0.00276243	481841	482203	0.32069
USA300HOU_0460	57	4199	3902	1519	0.275499	0.929286	416	10.0938	9.37981	482432	482848	0.5
USA300HOU_0461	62	2600	2519	1827	0.31853	0.968858	674	3.85757	3.73739	482886	483560	0.5
USA300HOU_0462	57	2185	2108	1418	0.12108	0.964776	734	2.97684	2.87193	483597	484331	0.5
USA300HOU_0463	8	654	601	30	0.43648	0.919084	113	5.78761	5.31858	484509	484622	0.5
USA300HOU_0464	68	1442	1406	2268	0.424645	0.975052	842	1.71259	1.66983	490400	491242	0.5
USA300HOU_0465	99	10071	9159	4666	0.280495	0.909452	1004	10.0309	9.12251	491574	492578	0.5
USA300HOU_0466	27	657	508	315	0.197545	0.773556	269	2.44238	1.88848	492763	493032	0.5
USA300HOU_0467	32	578	621	481	0.339587	1.07427	404	1.43069	1.53713	493172	493576	0.5
USA300HOU_0468	37	1646	1513	656	0.379002	0.919247	485	3.39381	3.11959	493566	494051	0.5
USA300HOU_0469	70	2058	1862	2329	0.305894	0.904808	782	2.63171	2.38107	494220	495002	0.5
USA300HOU_0470	107	6165	5241	5279	0.161923	0.850146	1118	5.51431	4.68784	494999	496117	0.5
USA300HOU_0471	86	3888	3252	3338	0.134485	0.836462	884	4.39819	3.67873	496232	497116	0.5
USA300HOU_0472	333	10425	9628	52540	0.11789	0.923556	4499	2.31718	2.14003	497297	501796	0.5
USA300HOU_0473	111	3970	3473	5734	0.185274	0.874843	1463	2.7136	2.37389	501814	503277	0.5
USA300HOU_0474	110	3124	2782	5490	0.11576	0.89056	1427	2.18921	1.94954	504109	505536	0.5
USA300HOU_0475	122	975	928	7198	0.312709	0.951844	1640	0.594512	0.565854	505600	507240	0.5
USA300HOU_0476	43	1914	1739	859	0.286809	0.908616	524	3.65267	3.3187	508632	509156	0.5
USA300HOU_0477	118	11	14	6725	0.175038	1.25	1673	0.00657501	0.0083682	509249	510922	0.5
USA300HOU_0478	19	1	1	180	0.484952	1	317	0.00315457	0.00315457	511012	511329	0.5
USA300HOU_0479	52	12	17	1250	0.0520795	1.38462	596	0.0201342	0.0285235	511336	511932	0.5
USA300HOU_0480	110	1313	1337	5398	0.0742775	1.01826	1337	0.982049	1	518695	520032	0.5
USA300HOU_0481	53	16	25	1378	0.366967	1.52941	626	0.0255591	0.0399361	520025	520651	0.5
USA300HOU_0482	24	589	499	269	0.349599	0.847458	329	1.79027	1.51672	520679	521008	0.5
USA300HOU_0483	82	8	9	3281	0.240405	1.11111	926	0.00863931	0.00971922	521222	522148	0.5
USA300HOU_0484	76	2698	2633	2863	0.462678	0.975917	803	3.3599	3.27895	522149	522952	0.5
USA300HOU_0485	19	351	420	145	0.150867	1.19602	317	1.10726	1.32492	522999	523316	0.5
USA300HOU_0486	9	477	474	39	0.464818	0.993724	98	4.86735	4.83673	523309	523407	0.5
USA300HOU_0487	55	2373	2021	1374	0.202251	0.851727	725	3.2731	2.78759	523590	524315	0.5
USA300HOU_0488	24	552	560	247	0.202283	1.01447	248	2.22581	2.25806	524308	524556	0.5
USA300HOU_0489	72	2807	2531	2525	0.393271	0.901709	839	3.34565	3.01669	524558	525397	0.5
USA300HOU_0490	167	199	122	13540	0.200346	0.615	1973	0.100862	0.0618348	525682	527655	0.5
USA300HOU_0491	53	622	462	1311	0.276001	0.743178	773	0.804657	0.597671	527686	528459	0.5
USA300HOU_0492	42	203	88	609	0.00416262	0.436275	536	0.378731	0.164179	528626	529162	0.148687
USA300HOU_0493	75	91	20	2501	0.038342	0.228261	893	0.101904	0.0223964	529173	530066	0.5
USA300HOU_0494	15	1095	858	92	0.202344	0.783759	263	4.1635	3.26236	530166	530429	0.5
USA300HOU_0495	48	1025	929	1040	0.204824	0.906433	653	1.56968	1.42266	536154	536807	0.5
USA300HOU_0496	45	3	5	1011	0.492552	1.5	572	0.00524476	0.00874126	537118	537690	0.5
USA300HOU_0497	264	5950	3382	28374	8.81741e-05	0.568476	3506	1.69709	0.964632	537690	541196	0.00503312
USA300HOU_0498	161	4375	1832	9478	1.04467e-05	0.418876	1526	2.86697	1.20052	541186	542712	0.00076893
USA300HOU_0499	91	1034	325	3129	0.000948105	0.314976	1193	0.866723	0.272422	542712	543905	0.0420929
USA300HOU_0500	24	2	13	194	0.00339379	4.66667	263	0.00760456	0.0494297	543902	544165	0.123278
USA300HOU_0501	21	4	2	219	0.490144	0.6	392	0.0102041	0.00510204	544183	544575	0.5
USA300HOU_0502	29	135	129	417	0.48024	0.955882	401	0.336658	0.321696	544680	545081	0.5
USA300HOU_0503	128	99	68	8130	0.414302	0.69	1295	0.0764479	0.0525097	545261	546556	0.5
USA300HOU_0504	60	7	5	1741	0.260766	0.75	557	0.0125673	0.00897666	546543	547100	0.5
USA300HOU_0505	153	1537	874	10272	0.0239403	0.568921	2093	0.734353	0.417582	547357	549450	0.496008
USA300HOU_0506	57	1745	1541	1493	0.226429	0.883162	881	1.9807	1.74915	549679	550560	0.5
USA300HOU_0507	74	2589	2018	2484	0.164518	0.779537	932	2.7779	2.16524	550739	551671	0.5
USA300HOU_0508	62	50	22	1918	0.490229	0.45098	803	0.0622665	0.0273973	551887	552690	0.5
USA300HOU_0509	30	1	1	450	0.490517	1	371	0.00269542	0.00269542	552662	553033	0.5
USA300HOU_0510	129	3153	2655	7329	0.0425389	0.842105	1382	2.28148	1.92113	562589	563971	0.5
USA300HOU_0511	66	736	679	2176	0.497145	0.922659	887	0.829763	0.765502	564075	564962	0.5
USA300HOU_0512	61	1263	1187	1852	0.483492	0.939873	560	2.25536	2.11964	564966	565526	0.5
USA300HOU_0513	14	311	328	98	0.490726	1.05449	152	2.04605	2.15789	565535	565687	0.5
USA300HOU_0514	112	3928	4785	5967	0.263294	1.21812	1214	3.23558	3.94152	565734	566948	0.5
USA300HOU_0515	39	1359	1060	690	0.242221	0.780147	461	2.94794	2.29935	567106	567567	0.5
USA300HOU_0516	31	416	363	446	0.311446	0.872902	566	0.734982	0.641343	567586	568152	0.5
USA300HOU_0517	88	4017	3744	3803	0.419965	0.932056	1010	3.97723	3.70693	568139	569149	0.5
USA300HOU_0518	193	3610	3000	16714	0.0392431	0.831072	2456	1.46987	1.2215	569163	571619	0.5
USA300HOU_0519	99	1779	1780	4713	0.31966	1.00056	1364	1.30425	1.30499	572104	573468	0.5
USA300HOU_0520	109	3852	3695	5717	0.313435	0.959253	1073	3.58993	3.44362	573493	574566	0.5
USA300HOU_0521	105	4	11	5199	0.0385605	2.4	1454	0.00275103	0.00756534	575123	576577	0.5
USA300HOU_0522	53	35	16	1343	0.256181	0.472222	731	0.0478796	0.0218878	576916	577647	0.5
USA300HOU_0523	127	28	35	7880	0.255723	1.24138	1430	0.0195804	0.0244755	577601	579031	0.5
USA300HOU_0524	44	772	655	883	0.236626	0.848642	404	1.91089	1.62129	579024	579428	0.5
USA300HOU_0525	59	1640	1526	1624	0.261745	0.93053	746	2.19839	2.04558	579436	580182	0.5
USA300HOU_0526	40	2262	2096	767	0.376746	0.926646	524	4.31679	4	580182	580706	0.5
USA300HOU_0527	54	2519	2934	1433	0.441277	1.16468	569	4.42707	5.15641	580787	581356	0.5
USA300HOU_0528	11	14	18	59	0.466647	1.26667	143	0.0979021	0.125874	581471	581614	0.5
USA300HOU_0529	18	3	0	144	0.0815934	0.25	182	0.0164835	0	581670	581852	0.5
USA300HOU_0530	39	174	77	607	0.0422674	0.445714	548	0.317518	0.140511	581865	582413	0.5
USA300HOU_0531	33	1	4	511	0.153028	2.5	422	0.00236967	0.00947867	582594	583016	0.5
USA300HOU_0532	53	7	2	1324	0.120046	0.375	692	0.0101156	0.00289017	583224	583916	0.5
USA300HOU_0533	41	1	1	840	0.493077	1	500	0.002	0.002	584188	584688	0.5
USA300HOU_0534	26	2	2	326	0.301237	1	368	0.00543478	0.00543478	584731	585099	0.5
USA300HOU_0535	43	1524	1575	834	0.218019	1.03344	608	2.50658	2.59046	585274	585882	0.5
USA300HOU_0536	267	38	46	35258	0.296778	1.20513	3551	0.0107012	0.0129541	586097	589648	0.5
USA300HOU_0537	274	15	27	36835	0.171984	1.75	3623	0.00414022	0.00745239	589785	593408	0.5
USA300HOU_0538	27	1	1	364	0.489453	1	311	0.00321543	0.00321543	593488	593799	0.5
USA300HOU_0539	35	7	7	597	0.380901	1	413	0.0169492	0.0169492	593897	594310	0.5
USA300HOU_0540	40	4	9	760	0.20555	2	470	0.00851064	0.0191489	594376	594846	0.5
USA300HOU_0541	77	8	2	2885	0.198721	0.333333	1184	0.00675676	0.00168919	597267	598451	0.5
USA300HOU_0542	94	1895	1992	4286	0.359626	1.05116	1175	1.61277	1.69532	598733	599908	0.5
USA300HOU_0543	98	2068	1949	4511	0.226435	0.942484	1187	1.74221	1.64195	600079	601266	0.5
USA300HOU_0544	71	3410	3253	2424	0.345101	0.953972	878	3.88383	3.70501	601532	602410	0.5
USA300HOU_0545	161	5119	5168	12000	0.120637	1.00957	1640	3.12134	3.15122	602567	604207	0.5
USA300HOU_0546	86	3112	3171	3581	0.360676	1.01895	965	3.22487	3.28601	604421	605386	0.5
USA300HOU_0547	96	53	13	3953	0.00316428	0.259259	1076	0.0492565	0.0120818	605721	606797	0.118007
USA300HOU_0548	17	500	436	118	0.184683	0.872255	173	2.89017	2.52023	606770	606943	0.5
USA300HOU_0549	59	1547	1304	1659	0.330463	0.843023	683	2.26501	1.90922	607047	607730	0.5
USA300HOU_0550	53	1522	1616	1393	0.473364	1.06172	662	2.29909	2.44109	607846	608508	0.5
USA300HOU_0551	69	4941	4425	2365	0.475314	0.895589	662	7.46375	6.68429	608501	609163	0.5
USA300HOU_0552	40	357	77	582	0.010928	0.217877	470	0.759574	0.16383	609185	609655	0.32069
USA300HOU_0553	71	1982	1949	2461	0.403441	0.983359	869	2.28078	2.24281	609802	610671	0.5
USA300HOU_0554	48	198	196	1088	0.307667	0.98995	566	0.349823	0.34629	610692	611258	0.5
USA300HOU_0555	229	6324	6273	25077	0.206272	0.991937	2843	2.22441	2.20647	611689	614532	0.5
USA300HOU_0556	345	8583	8247	54875	0.0367453	0.960857	4145	2.07069	1.98963	614899	619044	0.5
USA300HOU_0557	268	6499	5894	32714	0.0353553	0.906923	3464	1.87615	1.7015	619438	622902	0.5
USA300HOU_0558	125	3933	3891	7140	0.117652	0.989324	1472	2.67188	2.64334	623021	624493	0.5
USA300HOU_0559	145	6221	6074	10306	0.385516	0.976374	1490	4.17517	4.07651	624617	626107	0.5
USA300HOU_0560	70	12	20	2379	0.286073	1.61538	878	0.0136674	0.022779	626389	627267	0.5
USA300HOU_0561	50	1441	1424	1221	0.419087	0.988211	665	2.16692	2.14135	627280	627945	0.5
USA300HOU_0562	27	439	416	309	0.152455	0.947727	368	1.19293	1.13043	627959	628327	0.5
USA300HOU_0563	63	2002	1705	1841	0.239083	0.851722	758	2.64116	2.24934	628597	629355	0.5
USA300HOU_0564	56	1786	1734	1530	0.414382	0.970901	632	2.82595	2.74367	629432	630064	0.5
USA300HOU_0565	34	1332	964	480	0.115696	0.723931	548	2.43066	1.75912	630066	630614	0.5
USA300HOU_0566	50	2082	2109	1239	0.472009	1.01296	647	3.21793	3.25966	630727	631374	0.5
USA300HOU_0567	133	5803	5917	8517	0.300808	1.01964	1400	4.145	4.22643	631876	633276	0.5
USA300HOU_0568	120	3166	3110	6958	0.325899	0.982318	1376	2.30087	2.26017	633820	635196	0.5
USA300HOU_0569	78	1945	1959	2883	0.282052	1.00719	1139	1.70764	1.71993	635198	636337	0.5
USA300HOU_0570	34	2155	1660	532	0.276566	0.770408	365	5.90411	4.54795	636312	636677	0.5
USA300HOU_0571	22	450	418	242	0.495258	0.929047	269	1.67286	1.5539	636680	636949	0.5
USA300HOU_0572	15	430	556	106	0.409185	1.29234	167	2.57485	3.32934	637150	637317	0.5
USA300HOU_0573	64	3141	3262	1947	0.31608	1.03851	830	3.78434	3.93012	637824	638654	0.5
USA300HOU_0574	54	2061	1818	1316	0.188766	0.882153	656	3.14177	2.77134	638838	639494	0.5
USA300HOU_0575	26	3000	3391	337	0.5	1.13029	380	7.89474	8.92368	639495	639875	0.5
USA300HOU_0576	37	1507	1613	681	0.487007	1.07029	368	4.09511	4.38315	640008	640376	0.5
USA300HOU_0577	134	6929	6981	8723	0.34363	1.0075	1484	4.66914	4.70418	640497	641981	0.5
USA300HOU_0578	43	878	794	814	0.161194	0.904437	452	1.94248	1.75664	642123	642575	0.5
USA300HOU_0579	60	1313	1234	1732	0.360575	0.939878	764	1.71859	1.61518	642588	643352	0.5
USA300HOU_0580	64	40	12	1887	0.130973	0.317073	752	0.0531915	0.0159574	643901	644653	0.5
USA300HOU_0581	56	6	3	1484	0.151053	0.571429	986	0.00608519	0.0030426	644821	645807	0.5
USA300HOU_0582	61	36	2	1363	3.94752e-05	0.0810811	836	0.0430622	0.00239234	645810	646646	0.00256772
USA300HOU_0583	69	7	11	2307	0.262305	1.5	920	0.0076087	0.0119565	647233	648153	0.5
USA300HOU_0584	68	101	86	2310	0.495343	0.852941	983	0.102747	0.0874873	648158	649141	0.5
USA300HOU_0585	95	6	10	4413	0.268766	1.57143	1076	0.00557621	0.00929368	649154	650230	0.5
USA300HOU_0586	19	468	301	160	0.275379	0.643923	341	1.37243	0.882698	650407	650748	0.5
USA300HOU_0587	132	4034	3753	8171	0.188259	0.930359	1322	3.05144	2.83888	650800	652122	0.5
USA300HOU_0588	33	1400	1425	523	0.395573	1.01784	440	3.18182	3.23864	652109	652549	0.5
USA300HOU_0589	8	218	131	31	0.472501	0.60274	98	2.22449	1.33673	652530	652628	0.5
USA300HOU_0590	4	142	96	3	0.121263	0.678322	101	1.40594	0.950495	652607	652708	0.5
USA300HOU_0591	111	3590	3157	5842	0.247714	0.879421	1415	2.5371	2.2311	653168	654583	0.5
USA300HOU_0592	86	2948	3127	3376	0.161182	1.0607	626	4.70927	4.99521	654587	655213	0.5
USA300HOU_0593	79	3952	4046	3091	0.459422	1.02378	641	6.16537	6.31201	655339	655980	0.5
USA300HOU_0594	63	2117	1786	1830	0.223466	0.84372	617	3.43112	2.89465	656068	656685	0.5
USA300HOU_0595	74	3120	3034	2634	0.345646	0.972445	629	4.96025	4.82353	656760	657389	0.5
USA300HOU_0596	15	547	468	110	0.466821	0.855839	116	4.71552	4.03448	657446	657562	0.5
USA300HOU_0597	76	1924	1854	2733	0.283868	0.963636	620	3.10323	2.99032	657585	658205	0.5
USA300HOU_0598	74	3020	3071	2702	0.445877	1.01688	641	4.71139	4.79095	658336	658977	0.5
USA300HOU_0599	71	1178	1086	2313	0.196796	0.921968	629	1.87281	1.72655	659024	659653	0.5
USA300HOU_0600	9	98	85	37	0.40995	0.868687	80	1.225	1.0625	659659	659739	0.5
USA300HOU_0601	63	2015	1915	1839	0.235418	0.950397	629	3.2035	3.04452	660106	660735	0.5
USA300HOU_0602	76	2429	2547	2862	0.462955	1.04856	650	3.73692	3.91846	660850	661500	0.5
USA300HOU_0603	70	1828	1797	2296	0.257545	0.983051	635	2.87874	2.82992	661537	662172	0.5
USA300HOU_0604	17	428	395	135	0.382876	0.923077	245	1.74694	1.61224	662138	662383	0.5
USA300HOU_0605	75	1888	1926	2803	0.48646	1.02012	626	3.01597	3.07668	662407	663033	0.5
USA300HOU_0606	72	2172	2290	2495	0.348643	1.0543	938	2.31557	2.44136	663303	664241	0.5
USA300HOU_0607	43	1025	1057	854	0.270415	1.03119	536	1.91231	1.97201	664452	664988	0.5
USA300HOU_0608	47	2133	1974	1034	0.297503	0.925492	476	4.48109	4.14706	665157	665633	0.5
USA300HOU_0609	112	3149	3462	6078	0.343735	1.09937	1295	2.43166	2.67336	665673	666968	0.5
USA300HOU_0610	79	1724	1440	2675	0.0590085	0.835362	1010	1.70693	1.42574	668016	669026	0.5
USA300HOU_0611	10	820	1156	49	0.484717	1.40926	107	7.66355	10.8037	669101	669208	0.5
USA300HOU_0612	35	6	13	595	0.327333	2	428	0.0140187	0.0303738	669289	669717	0.5
USA300HOU_0613	142	30	42	10012	0.416509	1.3871	1661	0.0180614	0.025286	669714	671375	0.5
USA300HOU_0614	64	1534	1474	1951	0.321439	0.960912	635	2.41575	2.32126	671763	672398	0.5
USA300HOU_0615	75	2847	2784	2576	0.185114	0.977879	887	3.2097	3.13867	672777	673664	0.5
USA300HOU_0616	110	3052	2751	5663	0.202731	0.901408	986	3.09533	2.79006	673776	674762	0.5
USA300HOU_0617	64	2840	2448	1901	0.241817	0.86202	719	3.94993	3.40473	674817	675536	0.5
USA300HOU_0618	66	2202	2095	2018	0.232993	0.95143	800	2.7525	2.61875	675520	676320	0.5
USA300HOU_0619	51	1175	1143	1226	0.31067	0.972789	506	2.32213	2.25889	676456	676962	0.5
USA300HOU_0620	86	3228	2541	3252	0.0856826	0.787241	743	4.34455	3.41992	677097	677840	0.5
USA300HOU_0621	77	2350	2114	2819	0.297815	0.899617	788	2.98223	2.68274	678009	678797	0.5
USA300HOU_0622	29	235	155	388	0.301782	0.661017	374	0.628342	0.414439	679048	679422	0.5
USA300HOU_0623	18	294	334	156	0.429597	1.13559	149	1.97315	2.24161	680132	680281	0.5
USA300HOU_0624	58	1324	1565	1671	0.476495	1.18189	560	2.36429	2.79464	680370	680930	0.5
USA300HOU_0625	110	7515	6987	5675	0.213332	0.92975	1020	7.36765	6.85	681138	682158	0.5
USA300HOU_0626	44	3083	3168	922	0.351826	1.02756	356	8.66011	8.89888	682267	682623	0.5
USA300HOU_0627	54	2008	1785	1423	0.416924	0.889	590	3.40339	3.02542	682679	683269	0.5
USA300HOU_0628	88	2079	1900	3768	0.377499	0.913942	1046	1.98757	1.81644	683276	684322	0.5
USA300HOU_0629	174	6045	5699	14450	0.229981	0.942772	1847	3.27287	3.08554	684312	686159	0.5
USA300HOU_0630	140	4275	4026	8576	0.033394	0.941768	1358	3.14801	2.96465	686164	687522	0.5
USA300HOU_0631	207	5276	5306	20390	0.195021	1.00569	2495	2.11463	2.12665	687576	690071	0.5
USA300HOU_0632	47	1827	1842	1035	0.301001	1.00821	383	4.77023	4.8094	690106	690489	0.5
USA300HOU_0633	25	710	560	282	0.277537	0.78903	260	2.73077	2.15385	690501	690761	0.5
USA300HOU_0634	106	3266	3344	5594	0.478796	1.02388	1055	3.09573	3.16967	690766	691821	0.5
USA300HOU_0635	99	1464	1568	4616	0.236122	1.07099	1091	1.34189	1.43721	691882	692973	0.5
USA300HOU_0636	34	782	981	567	0.449583	1.25415	302	2.5894	3.24834	693148	693450	0.5
USA300HOU_0637	34	971	876	506	0.188826	0.902263	320	3.03437	2.7375	693464	693784	0.5
USA300HOU_0638	29	481	409	367	0.199525	0.850622	284	1.69366	1.44014	693935	694219	0.5
USA300HOU_0639	38	879	749	629	0.162593	0.852273	401	2.19202	1.86783	694255	694656	0.5
USA300HOU_0640	23	450	410	236	0.268597	0.911308	224	2.00893	1.83036	694851	695075	0.5
USA300HOU_0641	18	428	511	155	0.416039	1.19347	203	2.10837	2.51724	695092	695295	0.5
USA300HOU_0642	58	3220	2592	1484	0.136418	0.805029	560	5.75	4.62857	695454	696014	0.5
USA300HOU_0643	240	9121	4960	23357	0.000152927	0.54385	2402	3.79725	2.06495	696033	698435	0.00855475
USA300HOU_0644	36	871	479	558	0.154984	0.550459	425	2.04941	1.12706	698422	698847	0.5
USA300HOU_0645	41	2232	1319	695	0.087437	0.591133	344	6.48837	3.8343	698844	699188	0.5
USA300HOU_0646	153	4178	2259	9357	0.00106018	0.540799	1496	2.79278	1.51003	699178	700674	0.0463331
USA300HOU_0647	56	2019	1133	1265	0.0375656	0.561386	482	4.1888	2.35062	700675	701157	0.5
USA300HOU_0648	25	842	603	300	0.411338	0.716489	302	2.78808	1.99669	701154	701456	0.5
USA300HOU_0649	36	985	640	575	0.202966	0.650101	437	2.254	1.46453	701431	701868	0.5
USA300HOU_0650	195	5928	6107	18879	0.452005	1.03019	2042	2.90304	2.9907	702208	704250	0.5
USA300HOU_0651	81	4614	3756	3004	0.17745	0.814085	929	4.96663	4.04306	705410	706339	0.5
USA300HOU_0652	96	7158	6875	4564	0.454993	0.960469	836	8.5622	8.22368	706336	707172	0.5
USA300HOU_0653	67	6554	6160	2188	0.401518	0.939893	743	8.821	8.29071	707166	707909	0.5
USA300HOU_0654	62	985	843	1756	0.193338	0.855984	644	1.5295	1.30901	708031	708675	0.5
USA300HOU_0655	84	3593	3632	3521	0.491733	1.01085	752	4.77793	4.82979	708755	709507	0.5
USA300HOU_0656	66	11	15	2111	0.297994	1.33333	764	0.0143979	0.0196335	709743	710507	0.5
USA300HOU_0657	58	20	13	1680	0.492477	0.666667	794	0.0251889	0.0163728	710568	711362	0.5
USA300HOU_0658	83	8	12	3403	0.388042	1.44444	833	0.00960384	0.0144058	711688	712521	0.5
USA300HOU_0659	111	14	3	5769	0.0222803	0.266667	1103	0.0126927	0.00271985	712620	713723	0.468556
USA300HOU_0660	102	3809	3351	5113	0.415358	0.87979	1061	3.59001	3.15834	713720	714781	0.5
USA300HOU_0661	31	77	96	452	0.272723	1.24359	398	0.193467	0.241206	714844	715242	0.5
USA300HOU_0662	120	3106	3675	7178	0.484004	1.18313	1295	2.39846	2.83784	715359	716654	0.5
USA300HOU_0663	153	4044	3818	11460	0.37557	0.944129	1727	2.34163	2.21077	717075	718802	0.5
USA300HOU_0664	9	587	449	39	0.462399	0.765306	80	7.3375	5.6125	718873	718953	0.5
USA300HOU_0665	110	3794	3347	5941	0.408417	0.882213	1229	3.08706	2.72335	719161	720390	0.5
USA300HOU_0666	9	205	161	37	0.411	0.786408	92	2.22826	1.75	720645	720737	0.5
USA300HOU_0667	75	2961	2638	2495	0.115416	0.890952	833	3.55462	3.16687	720915	721748	0.5
USA300HOU_0668	59	1666	1588	1529	0.126415	0.953209	797	2.09034	1.99247	722030	722827	0.5
USA300HOU_0669	102	3581	3325	4858	0.206349	0.928532	1004	3.56673	3.31175	722863	723867	0.5
USA300HOU_0670	100	3289	2915	4764	0.280701	0.886322	1016	3.2372	2.86909	723864	724880	0.5
USA300HOU_0671	82	1789	1925	3275	0.386994	1.07598	968	1.84814	1.98864	725114	726082	0.5
USA300HOU_0672	41	760	940	803	0.364228	1.23653	584	1.30137	1.60959	726124	726708	0.5
USA300HOU_0673	24	580	463	278	0.420842	0.798623	362	1.60221	1.27901	726701	727063	0.5
USA300HOU_0674	43	141	169	867	0.198055	1.19718	497	0.283702	0.34004	727179	727676	0.5
USA300HOU_0675	124	6489	2252	5432	3.10879e-05	0.347149	980	6.62143	2.29796	728219	729199	0.00207031
USA300HOU_0676	93	3110	2972	4189	0.355899	0.955641	1043	2.98178	2.84947	729350	730393	0.5
USA300HOU_0677	55	2037	2168	1469	0.399034	1.06428	428	4.75935	5.06542	730722	731150	0.5
USA300HOU_0678	41	1709	1523	790	0.320471	0.891228	506	3.37747	3.00988	731359	731865	0.5
USA300HOU_0679	80	4434	3009	2955	0.19995	0.678692	923	4.8039	3.26002	731978	732901	0.5
USA300HOU_0680	54	1545	1028	1342	0.235091	0.665589	674	2.29228	1.52522	732917	733591	0.5
USA300HOU_0681	95	3479	2189	3875	0.0439473	0.62931	1040	3.34519	2.10481	733584	734624	0.5
USA300HOU_0682	72	2708	1815	2175	0.0456347	0.670358	761	3.55848	2.38502	734768	735529	0.5
USA300HOU_0683	206	8186	5368	18297	0.00739525	0.655796	1889	4.33351	2.84172	735519	737408	0.237753
USA300HOU_0684	51	2146	1998	1169	0.189634	0.931067	617	3.47812	3.23825	738133	738750	0.5
USA300HOU_0685	74	1738	1608	2717	0.469238	0.925244	1007	1.72592	1.59682	738766	739773	0.5
USA300HOU_0686	61	5753	5303	1760	0.305101	0.921794	797	7.21832	6.6537	740361	741158	0.5
USA300HOU_0687	75	2042	2046	2623	0.236556	1.00196	644	3.17081	3.17702	741519	742163	0.5
USA300HOU_0688	226	8724	8591	24196	0.16529	0.984756	2149	4.05956	3.99767	742860	745009	0.5
USA300HOU_0689	49	1906	1574	1082	0.200233	0.825905	425	4.48471	3.70353	745089	745514	0.5
USA300HOU_0690	46	1692	1314	925	0.147241	0.776728	716	2.36313	1.8352	745704	746420	0.5
USA300HOU_0691	37	1189	1322	659	0.39322	1.11176	473	2.51374	2.79493	746420	746893	0.5
USA300HOU_0692	11	265	310	59	0.473778	1.16917	119	2.22689	2.60504	746982	747101	0.5
USA300HOU_0693	65	1956	2553	2104	0.484979	1.30506	644	3.03727	3.96429	747246	747890	0.5
USA300HOU_0694	65	1492	1088	1900	0.153748	0.729404	866	1.72286	1.25635	748006	748872	0.5
USA300HOU_0695	7	43	37	23	0.4741	0.863636	95	0.452632	0.389474	748932	749027	0.5
USA300HOU_0696	124	3560	3899	7584	0.426267	1.0952	1220	2.91803	3.1959	749073	750293	0.5
USA300HOU_0697	53	2261	2216	1334	0.329192	0.980106	488	4.6332	4.54098	750290	750778	0.5
USA300HOU_0698	70	1758	1854	2398	0.413846	1.05458	689	2.55152	2.69086	750877	751566	0.5
USA300HOU_0699	47	2160	2162	1046	0.329188	1.00093	443	4.87585	4.88036	751693	752136	0.5
USA300HOU_0700	25	175	185	277	0.224566	1.05682	395	0.443038	0.468354	752203	752598	0.5
USA300HOU_0701	29	1045	957	402	0.391606	0.91587	299	3.49498	3.20067	752736	753035	0.5
USA300HOU_0702	47	1124	888	981	0.17075	0.790222	542	2.0738	1.63838	753115	753657	0.5
USA300HOU_0703	43	1016	1091	892	0.389228	1.07375	566	1.79505	1.92756	753753	754319	0.5
USA300HOU_0704	33	1546	1244	522	0.387354	0.804783	458	3.37555	2.71616	754321	754779	0.5
USA300HOU_0705	51	893	799	1200	0.248206	0.894855	683	1.30747	1.16984	754782	755465	0.5
USA300HOU_0706	81	4624	5496	3043	0.213122	1.18854	875	5.28457	6.28114	755637	756512	0.5
USA300HOU_0707	152	4486	4099	10628	0.112163	0.913751	1631	2.75046	2.51318	756725	758356	0.5
USA300HOU_0708	159	4528	4864	12344	0.357726	1.07419	1673	2.70652	2.90735	758353	760026	0.5
USA300HOU_0709	38	701	654	704	0.427049	0.933048	443	1.58239	1.4763	760153	760596	0.5
USA300HOU_0710	77	1357	1338	2858	0.349682	0.986009	926	1.46544	1.44492	760823	761749	0.5
USA300HOU_0711	66	1975	1715	1985	0.188591	0.868421	908	2.17511	1.88877	761852	762760	0.5
USA300HOU_0712	33	808	840	504	0.305925	1.03956	287	2.81533	2.92683	762795	763082	0.5
USA300HOU_0713	145	29657	30806	9898	0.193301	1.03874	1553	19.0966	19.8364	763365	764918	0.5
USA300HOU_0714	103	3322	3359	5041	0.2665	1.01113	1373	2.41952	2.44647	765004	766377	0.5
USA300HOU_0715	36	2161	1325	548	0.130159	0.613321	284	7.60915	4.66549	766532	766816	0.5
USA300HOU_0716	66	1968	1081	1776	0.0321887	0.549518	617	3.18963	1.75203	766813	767430	0.5
USA300HOU_0717	31	1882	1548	479	0.494357	0.822623	422	4.45972	3.66825	767616	768038	0.5
USA300HOU_0718	105	3070	3193	5346	0.351123	1.04005	1166	2.63293	2.73842	768247	769413	0.5
USA300HOU_0719	45	4145	3291	950	0.307979	0.794018	452	9.17035	7.28097	769706	770158	0.5
USA300HOU_0720	30	374	423	426	0.361579	1.13067	482	0.775934	0.877593	770332	770814	0.5
USA300HOU_0721	69	4063	4094	2295	0.358509	1.00763	761	5.33903	5.37976	771067	771828	0.5
USA300HOU_0722	67	3414	3344	2232	0.479539	0.979502	920	3.71087	3.63478	771825	772745	0.5
USA300HOU_0723	149	3414	2788	10132	0.0889988	0.816691	1958	1.74362	1.4239	772751	774709	0.5
USA300HOU_0724	91	3245	3251	3726	0.119347	1.00185	1181	2.74767	2.75275	775017	776198	0.5
USA300HOU_0725	121	3939	4091	7214	0.421274	1.03858	1349	2.91994	3.03262	776419	777768	0.5
USA300HOU_0726	74	1573	1392	2349	0.0654658	0.885006	839	1.87485	1.65912	777990	778829	0.5
USA300HOU_0727	94	3311	3726	4379	0.458529	1.1253	983	3.36826	3.79044	778961	779944	0.5
USA300HOU_0728	112	4481	4691	6102	0.363025	1.04685	1055	4.24739	4.44645	780016	781071	0.5
USA300HOU_0729	65	1744	1670	1757	0.0479678	0.957593	686	2.54227	2.4344	781071	781757	0.5
USA300HOU_0730	44	1035	992	930	0.375885	0.958494	473	2.18816	2.09725	781732	782205	0.5
USA300HOU_0731	35	654	716	592	0.405647	1.09466	440	1.48636	1.62727	782547	782987	0.5
USA300HOU_0732	72	1142	400	1831	0.000782034	0.350831	584	1.95548	0.684932	783267	783851	0.0364558
USA300HOU_0733	58	1326	1067	1538	0.210772	0.804823	713	1.85975	1.49649	783950	784663	0.5
USA300HOU_0734	31	1468	1447	466	0.421316	0.985705	419	3.50358	3.45346	784667	785086	0.5
USA300HOU_0735	53	1938	1703	1250	0.162461	0.878804	668	2.9012	2.5494	785088	785756	0.5
USA300HOU_0736	54	1849	1652	1367	0.288422	0.893514	593	3.11804	2.78583	786107	786700	0.5
USA300HOU_0737	112	3841	3170	5693	0.114145	0.825351	1160	3.31121	2.73276	786675	787835	0.5
USA300HOU_0738	51	1335	1134	1229	0.315674	0.849551	608	2.19572	1.86513	787835	788443	0.5
USA300HOU_0739	24	1422	1437	275	0.401833	1.01054	206	6.90291	6.97573	788509	788715	0.5
USA300HOU_0740	67	2008	1770	2161	0.354557	0.881533	710	2.82817	2.49296	788803	789513	0.5
USA300HOU_0741	84	3271	2805	3372	0.309855	0.857579	1004	3.25797	2.79382	789497	790501	0.5
USA300HOU_0742	181	84	58	14922	0.00490824	0.694118	1940	0.043299	0.0298969	790975	792915	0.167419
USA300HOU_0743	156	2700	2605	11104	0.0845368	0.964828	1883	1.43388	1.38343	793186	795069	0.5
USA300HOU_0744	164	2276	1782	11695	0.0173772	0.783048	1781	1.27793	1.00056	795081	796862	0.420437
USA300HOU_0745	73	1623	1574	2579	0.366932	0.969828	977	1.66121	1.61105	797084	798061	0.5
USA300HOU_0746	161	5316	4464	12248	0.193932	0.839759	1514	3.51123	2.94848	798054	799568	0.5
USA300HOU_0747	95	2551	2508	4154	0.169914	0.98315	1058	2.41115	2.37051	799808	800866	0.5
USA300HOU_0748	46	1436	1148	1027	0.404335	0.799582	542	2.64945	2.11808	801217	801759	0.5
USA300HOU_0749	78	1957	1870	2997	0.43655	0.955567	917	2.13413	2.03926	802383	803300	0.5
USA300HOU_0750	16	1069	803	122	0.42521	0.751402	101	10.5842	7.9505	803391	803492	0.5
USA300HOU_0751	150	6860	6879	10643	0.209226	1.00277	1505	4.55814	4.57076	803570	805075	0.5
USA300HOU_0752	43	2119	1773	853	0.270729	0.836792	500	4.238	3.546	805416	805916	0.5
USA300HOU_0753	82	4895	3921	3204	0.301702	0.801062	866	5.65242	4.52771	805936	806802	0.5
USA300HOU_0754	29	22	4	336	0.0145976	0.217391	398	0.0552764	0.0100503	807603	808001	0.386261
USA300HOU_0755	171	69	21	13394	0.0124567	0.314286	2105	0.0327791	0.00997625	807964	810069	0.344965
USA300HOU_0756	82	60	67	2974	0.0341757	1.11475	971	0.061792	0.069001	810187	811158	0.5
USA300HOU_0757	6	49	73	17	0.466918	1.48	104	0.471154	0.701923	811291	811395	0.5
USA300HOU_0758	18	164	84	146	0.294484	0.515152	155	1.05806	0.541935	811672	811827	0.5
USA300HOU_0759	95	1874	1689	4200	0.200947	0.901333	1013	1.84995	1.66732	811824	812837	0.5
USA300HOU_0760	105	3659	3253	5128	0.189301	0.889071	956	3.82741	3.40272	812824	813780	0.5
USA300HOU_0761	71	2550	2222	2354	0.247771	0.871423	761	3.35085	2.91984	813777	814538	0.5
USA300HOU_0762	95	3081	2843	4477	0.46353	0.922777	1028	2.99708	2.76556	814657	815685	0.5
USA300HOU_0763	32	974	803	452	0.208515	0.824615	320	3.04375	2.50937	816002	816322	0.5
USA300HOU_0764	84	5	6	3486	0.379321	1.16667	923	0.00541712	0.00650054	816334	817257	0.5
USA300HOU_0765	17	151	132	134	0.356273	0.875	128	1.17969	1.03125	817247	817375	0.5
USA300HOU_0766	50	2322	2144	1198	0.362421	0.923375	518	4.48263	4.139	817384	817902	0.5
USA300HOU_0767	92	3516	3591	4112	0.3701	1.02132	878	4.00456	4.08998	818022	818900	0.5
USA300HOU_0768	24	651	618	276	0.404818	0.949387	320	2.03437	1.93125	819054	819374	0.5
USA300HOU_0769	86	2017	1495	3223	0.0716575	0.741328	1124	1.79448	1.33007	819799	820923	0.5
USA300HOU_0770	98	3296	2773	4169	0.0548921	0.841371	1226	2.68842	2.26183	821112	822338	0.5
USA300HOU_0771	50	1099	1061	1184	0.324459	0.965455	494	2.2247	2.14777	822352	822846	0.5
USA300HOU_0772	56	1486	1328	1425	0.200088	0.893746	761	1.95269	1.74507	822864	823625	0.5
USA300HOU_0773	100	222	1204	3370	1.86806e-05	5.40359	1070	0.207477	1.12523	823821	824891	0.00130624
USA300HOU_0774	100	110	127	4824	0.224315	1.15315	1055	0.104265	0.120379	825209	826264	0.5
USA300HOU_0775	53	1202	1329	1310	0.274904	1.10557	641	1.8752	2.07332	826434	827075	0.5
USA300HOU_0776	68	2110	1550	1984	0.0765841	0.734723	866	2.43649	1.78984	827219	828085	0.5
USA300HOU_0777	83	3483	3575	3438	0.492191	1.02641	1082	3.21904	3.30407	828449	829531	0.5
USA300HOU_0778	65	1805	2083	2000	0.299857	1.15393	677	2.66617	3.07681	829521	830198	0.5
USA300HOU_0779	46	880	750	968	0.239059	0.85244	572	1.53846	1.31119	830259	830831	0.5
USA300HOU_0780	204	57	44	20231	0.149486	0.775862	2531	0.0225207	0.0173844	831245	833776	0.5
USA300HOU_0781	11	775	724	51	0.287993	0.934278	104	7.45192	6.96154	833818	833922	0.5
USA300HOU_0782	59	9	13	1685	0.248443	1.4	875	0.0102857	0.0148571	834326	835201	0.5
USA300HOU_0783	70	3160	2919	2221	0.16889	0.923758	839	3.76639	3.47914	835610	836449	0.5
USA300HOU_0784	56	1191	978	1365	0.116772	0.821309	650	1.83231	1.50462	836623	837273	0.5
USA300HOU_0785	27	590	582	350	0.407492	0.986464	236	2.5	2.4661	837270	837506	0.5
USA300HOU_0786	161	4189	3694	12276	0.203396	0.881862	1985	2.11033	1.86096	837775	839760	0.5
USA300HOU_0787	236	6874	6123	25855	0.0853371	0.890764	2846	2.41532	2.15144	839768	842614	0.5
USA300HOU_0788	91	38	9	3790	0.0441274	0.25641	932	0.0407725	0.00965665	843276	844208	0.5
USA300HOU_0789	93	282	361	3991	0.126068	1.27915	839	0.336114	0.430274	844214	845053	0.5
USA300HOU_0790	51	1616	1519	1190	0.222908	0.940012	485	3.33196	3.13196	845061	845546	0.5
USA300HOU_0791	140	331	254	8490	0.0113196	0.768072	1439	0.230021	0.176511	845554	846993	0.32069
USA300HOU_0792	72	187	197	2555	0.365836	1.05319	935	0.2	0.210695	847060	847995	0.5
USA300HOU_0793	7	67	107	23	0.447037	1.58824	311	0.215434	0.344051	848369	848680	0.5
USA300HOU_0794	83	1617	1825	3421	0.470455	1.12855	911	1.77497	2.00329	848875	849786	0.5
USA300HOU_0795	81	228	232	3089	0.145879	1.01747	995	0.229146	0.233166	849783	850778	0.5
USA300HOU_0796	60	103	16	1276	0.000204308	0.163462	944	0.10911	0.0169492	850888	851832	0.0112049
USA300HOU_0797	44	6	12	818	0.0213564	1.85714	587	0.0102215	0.0204429	852406	852993	0.464521
USA300HOU_0798	83	1630	1357	3045	0.0933468	0.832618	902	1.8071	1.50443	853236	854138	0.5
USA300HOU_0799	33	838	787	432	0.0720196	0.939213	629	1.33227	1.25119	854840	855469	0.5
USA300HOU_0800	4	131	44	5	0.279493	0.340909	146	0.89726	0.30137	855658	855804	0.5
USA300HOU_0801	74	231	197	2721	0.470381	0.853448	1013	0.228036	0.194472	856229	857242	0.5
USA300HOU_0802	77	8	7	2964	0.5	0.888889	1010	0.00792079	0.00693069	857295	858305	0.5
USA300HOU_0803	103	36	35	5202	0.292316	0.972973	1190	0.0302521	0.0294118	858444	859634	0.5
USA300HOU_0804	49	12	16	1128	0.125928	1.30769	761	0.0157687	0.021025	859756	860517	0.5
USA300HOU_0805	109	67	29	5444	0.0607045	0.441176	1517	0.0441661	0.0191167	860520	862037	0.5
USA300HOU_0806	98	98	91	4799	0.495767	0.929293	1304	0.0751534	0.0697853	862167	863471	0.5
USA300HOU_0807	44	2048	1993	906	0.304541	0.973158	458	4.47162	4.35153	863811	864269	0.5
USA300HOU_0808	24	852	876	283	0.466867	1.02814	233	3.65665	3.75966	864336	864569	0.5
USA300HOU_0809	59	255	246	1724	0.459921	0.964844	740	0.344595	0.332432	864685	865425	0.5
USA300HOU_0810	188	187	144	16711	0.0719407	0.771277	2372	0.0788364	0.0607083	865459	867831	0.5
USA300HOU_0811	35	8	0	560	0.0408876	0.111111	464	0.0172414	0	867853	868317	0.5
USA300HOU_0812	27	485	550	335	0.303246	1.13374	281	1.72598	1.9573	869091	869372	0.5
USA300HOU_0813	41	2283	1925	772	0.264511	0.843257	323	7.06811	5.95975	869639	869962	0.5
USA300HOU_0814	9	49	51	34	0.29442	1.04	146	0.335616	0.349315	869978	870124	0.5
USA300HOU_0815	60	1126	1135	1660	0.22583	1.00799	728	1.5467	1.55907	870316	871044	0.5
USA300HOU_0816	18	137	127	135	0.181888	0.927536	152	0.901316	0.835526	871483	871635	0.5
USA300HOU_0817	46	1204	1106	987	0.286023	0.918672	443	2.71783	2.49661	871643	872086	0.5
USA300HOU_0818	51	1349	1374	1280	0.446349	1.01852	530	2.54528	2.59245	872303	872833	0.5
USA300HOU_0819	184	3703	3718	15821	0.135318	1.00405	2801	1.32203	1.32738	873096	875897	0.5
USA300HOU_0820	118	2895	3013	6920	0.467843	1.04075	1526	1.89712	1.97444	876118	877644	0.5
USA300HOU_0821	90	2298	2049	3827	0.259442	0.891692	1022	2.24853	2.00489	877995	879017	0.5
USA300HOU_0822	40	619	489	746	0.301049	0.790323	470	1.31702	1.04043	879352	879822	0.5
USA300HOU_0823	58	1232	1157	1555	0.241082	0.939173	686	1.79592	1.68659	880163	880849	0.5
USA300HOU_0824	10	204	152	42	0.284794	0.746341	200	1.02	0.76	881206	881406	0.5
USA300HOU_0825	21	147	172	209	0.386534	1.16892	218	0.674312	0.788991	881902	882120	0.5
USA300HOU_0826	26	452	513	325	0.412529	1.13466	284	1.59155	1.80634	882182	882466	0.5
USA300HOU_0827	54	1078	965	1291	0.148399	0.895273	569	1.89455	1.69596	882554	883123	0.5
USA300HOU_0828	37	1440	1260	635	0.293968	0.875087	260	5.53846	4.84615	883528	883788	0.5
USA300HOU_0829	20	1891	1797	197	0.47834	0.950317	203	9.31527	8.85222	884129	884332	0.5
USA300HOU_0830	23	1069	1195	258	0.447543	1.11776	236	4.52966	5.06356	884329	884565	0.5
USA300HOU_0831	44	1980	2184	946	0.42704	1.10298	590	3.35593	3.70169	884781	885371	0.5
USA300HOU_0832	66	2270	2406	2161	0.470525	1.05989	617	3.67909	3.89951	885444	886061	0.5
USA300HOU_0833	42	2404	1942	797	0.224967	0.8079	494	4.8664	3.93117	886216	886710	0.5
USA300HOU_0834	10	102	94	43	0.302479	0.92233	134	0.761194	0.701493	886958	887092	0.5
USA300HOU_0835	30	698	539	422	0.340038	0.772532	422	1.65403	1.27725	887109	887531	0.5
USA300HOU_0836	64	279	258	1945	0.30507	0.925	716	0.389665	0.360335	887679	888395	0.5
USA300HOU_0837	45	3254	2819	943	0.288548	0.866359	539	6.03711	5.23006	888478	889017	0.5
USA300HOU_0838	28	591	652	367	0.346691	1.10304	320	1.84688	2.0375	889167	889487	0.5
USA300HOU_0839	38	874	664	644	0.208738	0.76	356	2.45506	1.86517	889631	889987	0.5
USA300HOU_0840	29	28	32	404	0.377013	1.13793	380	0.0736842	0.0842105	890145	890525	0.5
USA300HOU_0841	14	372	393	90	0.358218	1.0563	113	3.29204	3.47788	890589	890702	0.5
USA300HOU_0842	73	1680	1717	2506	0.264643	1.02201	878	1.91344	1.95558	890704	891582	0.5
USA300HOU_0843	3	0	6	1	0.0983528	7	113	0	0.0530973	891652	891765	0.5
USA300HOU_0844	11	196	186	54	0.358106	0.949239	146	1.34247	1.27397	891787	891933	0.5
USA300HOU_0845	34	1006	911	549	0.364754	0.90566	386	2.60622	2.3601	892324	892710	0.5
USA300HOU_0846	27	397	491	356	0.447539	1.23618	296	1.34122	1.65878	892703	892999	0.5
USA300HOU_0847	71	1506	1640	2441	0.371046	1.08892	1025	1.46927	1.6	893249	894274	0.5
USA300HOU_0848	64	945	884	1919	0.264182	0.935518	695	1.35971	1.27194	894267	894962	0.5
USA300HOU_0849	76	1309	1358	2688	0.226966	1.0374	821	1.5944	1.65408	894980	895801	0.5
USA300HOU_0850	115	5075	5113	6248	0.233775	1.00749	1220	4.15984	4.19098	895944	897164	0.5
USA300HOU_0851	79	3326	3477	2943	0.268119	1.04539	728	4.56868	4.7761	897252	897980	0.5
USA300HOU_0852	75	4112	3909	2752	0.410307	0.950644	728	5.64835	5.36951	898004	898732	0.5
USA300HOU_0853	43	1673	1533	891	0.388661	0.916368	458	3.65284	3.34716	898749	899207	0.5
USA300HOU_0854	28	56	60	355	0.194111	1.07018	332	0.168675	0.180723	899219	899551	0.5
USA300HOU_0855	19	383	347	163	0.312248	0.90625	263	1.45627	1.31939	899744	900007	0.5
USA300HOU_0856	21	713	666	195	0.267698	0.934174	272	2.62132	2.44853	900000	900272	0.5
USA300HOU_0857	23	1221	1181	239	0.289186	0.967267	194	6.29381	6.08763	900263	900457	0.5
USA300HOU_0858	18	317	388	148	0.328717	1.22327	203	1.56158	1.91133	900424	900627	0.5
USA300HOU_0859	35	1045	1091	567	0.297264	1.04398	383	2.72846	2.84856	900629	901012	0.5
USA300HOU_0860	18	467	413	159	0.468132	0.884615	248	1.88306	1.66532	901013	901261	0.5
USA300HOU_0861	239	9124	8374	26395	0.0743927	0.917808	2372	3.84654	3.53035	901353	903725	0.5
USA300HOU_0862	33	977	806	499	0.28073	0.825153	344	2.84012	2.34302	904396	904740	0.5
USA300HOU_0863	24	1056	982	256	0.257785	0.929991	206	5.12621	4.76699	904965	905171	0.5
USA300HOU_0864	119	6042	5787	6597	0.181169	0.957802	1058	5.71078	5.46975	905158	906216	0.5
USA300HOU_0865	48	1503	1459	1110	0.381737	0.970745	491	3.0611	2.97149	906400	906891	0.5
USA300HOU_0866	115	6130	6124	6503	0.41464	0.999021	968	6.33264	6.32645	907320	908288	0.5
USA300HOU_0867	47	1131	1181	1061	0.369762	1.04417	554	2.04152	2.13177	908523	909077	0.5
USA300HOU_0868	16	491	321	111	0.270952	0.654472	194	2.53093	1.65464	910111	910305	0.5
USA300HOU_0869	89	1974	2162	3866	0.392085	1.09519	851	2.31962	2.54054	910538	911389	0.5
USA300HOU_0870	62	8	3	1796	0.0927403	0.444444	761	0.0105125	0.00394218	911717	912478	0.5
USA300HOU_0871	113	24	15	6218	0.259759	0.64	1307	0.0183627	0.0114767	912576	913883	0.5
USA300HOU_0872	16	132	38	96	0.095146	0.293233	137	0.963504	0.277372	913876	914013	0.5
USA300HOU_0873	91	19	10	3908	0.0979142	0.55	1250	0.0152	0.008	913989	915239	0.5
USA300HOU_0874	37	8	15	666	0.36582	1.77778	464	0.0172414	0.0323276	915229	915693	0.5
USA300HOU_0875	110	22	3	5274	0.000488966	0.173913	1397	0.015748	0.00214746	915844	917241	0.0248661
USA300HOU_0876	13	316	255	82	0.468117	0.807571	134	2.35821	1.90299	917431	917565	0.5
USA300HOU_0877	39	815	1133	711	0.309786	1.38971	314	2.59554	3.60828	917571	917885	0.5
USA300HOU_0878	79	1111	978	2953	0.275318	0.880396	1040	1.06827	0.940385	918250	919290	0.5
USA300HOU_0879	84	1500	1351	2948	0.0308441	0.900733	1067	1.40581	1.26617	919304	920371	0.5
USA300HOU_0880	2	13	17	1	0.5	1.28571	134	0.0970149	0.126866	920294	920428	0.5
USA300HOU_0881	5	40	42	12	0.453165	1.04878	98	0.408163	0.428571	920438	920536	0.5
USA300HOU_0882	67	1884	1736	2209	0.436737	0.921485	848	2.2217	2.04717	920584	921432	0.5
USA300HOU_0883	81	1475	1603	3070	0.231186	1.08672	827	1.78356	1.93833	921445	922272	0.5
USA300HOU_0884	117	4204	3920	6593	0.312536	0.932461	1319	3.18726	2.97195	922299	923618	0.5
USA300HOU_0885	74	134	86	2117	0.000877661	0.644444	917	0.146129	0.0937841	923702	924619	0.0402429
USA300HOU_0886	39	986	780	693	0.241991	0.791287	392	2.51531	1.9898	924740	925132	0.5
USA300HOU_0887	27	107	71	335	0.283793	0.666667	266	0.402256	0.266917	925211	925477	0.5
USA300HOU_0888	47	1021	879	1064	0.378989	0.861057	434	2.35253	2.02535	925575	926009	0.5
USA300HOU_0889	73	2840	2918	2524	0.285348	1.02746	779	3.6457	3.74583	926009	926788	0.5
USA300HOU_0890	80	2245	2291	2907	0.15611	1.02048	959	2.34098	2.38895	926821	927780	0.5
USA300HOU_0891	14	401	333	86	0.28766	0.830846	107	3.74766	3.11215	928037	928144	0.5
USA300HOU_0892	20	255	127	160	0.138322	0.5	152	1.67763	0.835526	928192	928344	0.5
USA300HOU_0893	118	967	308	5409	0.000618037	0.319215	1457	0.663693	0.211393	928360	929817	0.0308687
USA300HOU_0894	116	2216	690	4830	5.61466e-05	0.311682	1214	1.82537	0.568369	929814	931028	0.00341395
USA300HOU_0895	22	185	36	220	0.282337	0.198925	236	0.783898	0.152542	931046	931282	0.5
USA300HOU_0896	106	1533	570	3909	4.23257e-05	0.372229	1175	1.30468	0.485106	931279	932454	0.00268756
USA300HOU_0897	17	133	127	136	0.380798	0.955224	242	0.549587	0.524793	932717	932959	0.5
USA300HOU_0898	37	1991	1892	633	0.285372	0.950301	323	6.16409	5.85759	933060	933383	0.5
USA300HOU_0899	91	1484	1530	3649	0.0761658	1.03098	1064	1.39474	1.43797	933442	934506	0.5
USA300HOU_0900	19	164	121	155	0.22651	0.739394	236	0.694915	0.512712	934823	935059	0.5
USA300HOU_0901	29	340	307	412	0.450375	0.903226	359	0.947075	0.855153	935072	935431	0.5
USA300HOU_0902	87	281	179	3361	0.0673963	0.638298	1208	0.232616	0.148179	935885	937093	0.5
USA300HOU_0903	131	6113	518	4605	1.74267e-11	0.0848871	1316	4.64514	0.393617	939110	940426	1.62475e-09
USA300HOU_0904	34	155	115	570	0.463162	0.74359	374	0.414439	0.307487	940445	940819	0.5
USA300HOU_0905	93	1240	1244	4103	0.266389	1.00322	1154	1.07452	1.07799	940875	942029	0.5
USA300HOU_0906	38	377	526	711	0.448682	1.39418	356	1.05899	1.47753	942278	942634	0.5
USA300HOU_0907	32	30	35	465	0.222065	1.16129	293	0.102389	0.119454	942612	942905	0.5
USA300HOU_0908	48	7	22	1015	0.0661857	2.875	479	0.0146138	0.045929	942905	943384	0.5
USA300HOU_0909	148	83	196	9039	0.000294383	2.34524	1496	0.0554813	0.131016	943386	944882	0.0155356
USA300HOU_0910	33	20	44	478	0.126018	2.14286	341	0.058651	0.129032	944875	945216	0.5
USA300HOU_0911	36	16	26	546	0.0619953	1.58824	428	0.0373832	0.0607477	945216	945644	0.5
USA300HOU_0912	236	281	381	25251	0.00855461	1.35461	2405	0.11684	0.15842	945637	948042	0.262937
USA300HOU_0913	24	505	452	260	0.280875	0.895257	383	1.31854	1.18016	948173	948556	0.5
USA300HOU_0914	37	1933	2103	642	0.326705	1.0879	593	3.2597	3.54637	948620	949213	0.5
USA300HOU_0915	77	1789	1907	2857	0.348883	1.06592	1127	1.5874	1.6921	950368	951495	0.5
USA300HOU_0916	94	1818	2027	4236	0.309608	1.1149	1190	1.52773	1.70336	951803	952993	0.5
USA300HOU_0917	98	884	1267	4745	0.441505	1.43277	1244	0.710611	1.01849	953102	954346	0.5
USA300HOU_0918	83	2526	2378	3234	0.247354	0.941433	929	2.71905	2.55974	954849	955778	0.5
USA300HOU_0919	114	2090	1972	5972	0.141428	0.943568	1379	1.51559	1.43002	956020	957399	0.5
USA300HOU_0920	97	2145	1937	4126	0.0658629	0.903075	1205	1.78008	1.60747	957389	958594	0.5
USA300HOU_0921	92	17	28	4050	0.137802	1.61111	1052	0.0161597	0.026616	959224	960276	0.5
USA300HOU_0922	61	2709	2948	1857	0.493855	1.08819	575	4.7113	5.12696	960601	961176	0.5
USA300HOU_0923	49	806	871	1145	0.344126	1.08055	524	1.53817	1.66221	961181	961705	0.5
USA300HOU_0924	49	89	48	1183	0.425767	0.544444	584	0.152397	0.0821918	961712	962296	0.5
USA300HOU_0925	290	107	54	38661	0.00157999	0.509259	3476	0.0307825	0.0155351	962456	965932	0.0659588
USA300HOU_0926	296	89	45	41255	0.0128521	0.511111	3653	0.0243635	0.0123186	965933	969586	0.352423
USA300HOU_0927	77	2399	2336	2934	0.456609	0.97375	902	2.65965	2.5898	969752	970654	0.5
USA300HOU_0928	32	2001	1787	491	0.392956	0.893107	389	5.14396	4.59383	970983	971372	0.5
USA300HOU_0929	101	2586	2251	4560	0.094178	0.870506	1316	1.96505	1.71049	971543	972859	0.5
USA300HOU_0930	66	1255	1093	1895	0.0961714	0.871019	824	1.52306	1.32646	972911	973735	0.5
USA300HOU_0931	25	427	565	309	0.476526	1.32243	308	1.38636	1.83442	973849	974157	0.5
USA300HOU_0932	207	7088	6947	19924	0.105457	0.98011	1814	3.90739	3.82966	974704	976518	0.5
USA300HOU_0933	210	6716	6845	22016	0.48923	1.01921	2609	2.57417	2.62361	976721	979330	0.5
USA300HOU_0934	82	3315	2987	3118	0.202944	0.901086	869	3.81473	3.43728	979389	980258	0.5
USA300HOU_0935	114	2260	2243	5840	0.0884827	0.992481	1145	1.9738	1.95895	980368	981513	0.5
USA300HOU_0936	81	1978	1917	3121	0.295474	0.969176	641	3.0858	2.99064	981497	982138	0.5
USA300HOU_0937	18	188	225	151	0.370198	1.19577	149	1.26174	1.51007	982129	982278	0.5
USA300HOU_0938	145	2617	2269	9527	0.0745802	0.867074	1118	2.34079	2.02952	982131	983249	0.5
USA300HOU_0939	35	1045	891	553	0.24432	0.852772	434	2.40783	2.053	984059	984493	0.5
USA300HOU_0940	16	511	432	120	0.395157	0.845703	185	2.76216	2.33514	984750	984935	0.5
USA300HOU_0941	75	3	7	2698	0.149887	2	941	0.0031881	0.00743889	985230	986171	0.5
USA300HOU_0942	87	9	10	3570	0.0292332	1.1	1244	0.00723473	0.00803859	986183	987427	0.5
USA300HOU_0943	42	979	1049	824	0.304534	1.07143	371	2.63881	2.82749	987482	987853	0.5
USA300HOU_0944	91	1736	1710	3892	0.239651	0.985032	926	1.87473	1.84665	988096	989022	0.5
USA300HOU_0945	94	2371	2316	4312	0.387088	0.976813	1070	2.21589	2.16449	989022	990092	0.5
USA300HOU_0946	74	1642	1503	2672	0.398749	0.915399	1082	1.51756	1.38909	990109	991191	0.5
USA300HOU_0947	82	1361	1356	3180	0.268451	0.996329	941	1.44633	1.44102	991181	992122	0.5
USA300HOU_0948	134	1974	1926	8678	0.315716	0.975696	1655	1.19275	1.16375	992141	993796	0.5
USA300HOU_0949	156	2358	2097	11572	0.219817	0.88936	1715	1.37493	1.22274	994008	995723	0.5
USA300HOU_0950	85	1612	1497	3481	0.338508	0.928704	986	1.63489	1.51826	995774	996760	0.5
USA300HOU_0951	83	2559	2380	3255	0.268114	0.930078	980	2.61122	2.42857	996763	997743	0.5
USA300HOU_0952	111	2702	2917	5853	0.257237	1.07954	962	2.80873	3.03222	997736	998698	0.5
USA300HOU_0953	90	2675	2657	3926	0.360375	0.993274	881	3.03632	3.01589	998710	999591	0.5
USA300HOU_0954	85	20	8	3484	0.193258	0.428571	989	0.0202224	0.00808898	999633	1000622	0.5
USA300HOU_0955	36	148	274	631	0.383274	1.84564	395	0.374684	0.693671	1000917	1001312	0.5
USA300HOU_0956	56	1528	1414	1513	0.374123	0.925441	719	2.12517	1.96662	1001683	1002402	0.5
USA300HOU_0957	94	1760	1663	4151	0.229155	0.944918	985	1.7868	1.68832	1002523	1003508	0.5
USA300HOU_0958	171	7322	7329	14034	0.259293	1.00096	1808	4.04978	4.05365	1003556	1005364	0.5
USA300HOU_0959	75	4269	3121	2468	0.098272	0.731148	806	5.29653	3.87221	1005824	1006630	0.5
USA300HOU_0960	27	1858	1457	346	0.377687	0.784293	365	5.09041	3.99178	1006653	1007018	0.5
USA300HOU_0961	54	1705	1659	1424	0.417714	0.973036	593	2.87521	2.79764	1007122	1007715	0.5
USA300HOU_0962	35	193	66	533	0.121937	0.345361	347	0.556196	0.190202	1007901	1008248	0.5
USA300HOU_0963	49	248	83	1036	0.0813828	0.337349	635	0.390551	0.130709	1008265	1008900	0.5
USA300HOU_0964	59	4	3	1711	0.351428	0.8	809	0.00494438	0.00370828	1008917	1009726	0.5
USA300HOU_0965	87	3069	571	2425	1.45015e-05	0.186319	854	3.59368	0.668618	1009723	1010577	0.00104002
USA300HOU_0966	127	2865	29	3273	1.31224e-20	0.0104676	1385	2.06859	0.0209386	1010598	1011983	1.31084e-18
USA300HOU_0967	170	4285	4274	13927	0.279067	0.997434	1844	2.32375	2.31779	1011993	1013837	0.5
USA300HOU_0968	14	241	149	88	0.333263	0.619835	116	2.07759	1.28448	1013905	1014021	0.5
USA300HOU_0969	68	56	49	2275	0.379279	0.877193	770	0.0727273	0.0636364	1014115	1014885	0.5
USA300HOU_0970	116	4586	4575	6477	0.311526	0.997602	1085	4.22673	4.21659	1015080	1016165	0.5
USA300HOU_0971	146	2870	2670	9977	0.169427	0.930338	1568	1.83036	1.70281	1016507	1018075	0.5
USA300HOU_0972	75	1767	1834	2701	0.336336	1.0379	758	2.33113	2.41953	1018217	1018975	0.5
USA300HOU_0973	38	877	965	709	0.450249	1.10023	509	1.72299	1.89587	1019169	1019678	0.5
USA300HOU_0974	122	341	144	5725	0.000259493	0.423977	1190	0.286555	0.121008	1019791	1020981	0.0139577
USA300HOU_0975	112	59	41	6043	0.189992	0.7	1175	0.0502128	0.0348936	1020959	1022134	0.5
USA300HOU_0976	113	9	7	6217	0.199793	0.8	1481	0.00607698	0.00472654	1022567	1024048	0.5
USA300HOU_0977	19	277	247	179	0.494098	0.892086	251	1.10359	0.984064	1024041	1024292	0.5
USA300HOU_0978	110	1504	1486	5692	0.218267	0.98804	1562	0.962868	0.951344	1024292	1025854	0.5
USA300HOU_0979	68	151	276	2266	0.390783	1.82237	803	0.188045	0.343711	1026156	1026959	0.5
USA300HOU_0980	180	4751	4490	15261	0.166433	0.945076	2309	2.0576	1.94456	1027193	1029502	0.5
USA300HOU_0981	147	2326	3286	10218	0.206687	1.41255	1358	1.71281	2.41973	1029519	1030877	0.5
USA300HOU_0982	130	3314	3406	7881	0.170694	1.02775	1511	2.19325	2.25414	1031016	1032527	0.5
USA300HOU_0983	47	796	831	1103	0.496953	1.04391	569	1.39895	1.46046	1033014	1033583	0.5
USA300HOU_0984	153	5755	5378	11541	0.415547	0.934503	1481	3.88589	3.63133	1041289	1042770	0.5
USA300HOU_0985	73	1283	1473	2572	0.357647	1.14798	959	1.33785	1.53597	1043692	1044651	0.5
USA300HOU_0986	13	284	255	80	0.417026	0.898246	131	2.16794	1.94656	1044697	1044828	0.5
USA300HOU_0987	23	397	387	247	0.353455	0.974874	215	1.84651	1.8	1044892	1045107	0.5
USA300HOU_0988	56	1490	1465	1469	0.28241	0.983233	551	2.70417	2.6588	1045272	1045823	0.5
USA300HOU_0989	99	28	10	4491	0.0314282	0.37931	938	0.0298507	0.010661	1045875	1046813	0.5
USA300HOU_0990	123	1205	806	7192	0.245579	0.669154	1370	0.879562	0.588321	1046986	1048356	0.5
USA300HOU_0991	143	752	527	9691	0.212995	0.701195	1673	0.449492	0.315003	1048343	1050016	0.5
USA300HOU_0992	71	1621	2077	2365	0.262628	1.28113	803	2.01868	2.58655	1050003	1050806	0.5
USA300HOU_0993	60	61	30	1659	0.182684	0.5	821	0.0742996	0.0365408	1050799	1051620	0.5
USA300HOU_0994	29	448	519	397	0.356989	1.15813	329	1.3617	1.57751	1051859	1052188	0.5
USA300HOU_0995	109	1534	1499	5929	0.490789	0.977199	1181	1.2989	1.26926	1052226	1053407	0.5
USA300HOU_0996	77	676	743	2890	0.389364	1.09897	1010	0.669307	0.735644	1053489	1054499	0.5
USA300HOU_0997	351	16927	15238	59457	0.210784	0.900224	3770	4.48992	4.04191	1058166	1061936	0.5
USA300HOU_0998	34	610	639	542	0.3307	1.04746	449	1.35857	1.42316	1062164	1062613	0.5
USA300HOU_0999	43	683	417	769	0.0852698	0.611111	470	1.45319	0.887234	1062753	1063223	0.5
USA300HOU_1000	102	2521	2259	5115	0.418098	0.896114	1217	2.07149	1.8562	1063271	1064488	0.5
USA300HOU_1001	137	1355	3362	7914	0.0107778	2.48009	1193	1.13579	2.81811	1064939	1066132	0.32069
USA300HOU_1002	24	66	52	282	0.446228	0.791045	290	0.227586	0.17931	1066669	1066959	0.5
USA300HOU_1003	55	167	268	1336	0.12797	1.60119	605	0.276033	0.442975	1066956	1067561	0.5
USA300HOU_1004	172	602	657	14769	0.489377	1.09121	1988	0.302817	0.330483	1067551	1069539	0.5
USA300HOU_1005	87	587	905	3514	0.200527	1.54082	1100	0.533636	0.822727	1069539	1070639	0.5
USA300HOU_1006	6	22	2	13	0.208796	0.130435	122	0.180328	0.0163934	1070941	1071063	0.5
USA300HOU_1007	32	656	520	476	0.315114	0.792998	317	2.0694	1.64038	1071211	1071528	0.5
USA300HOU_1008	70	1188	1439	2421	0.45317	1.2111	860	1.3814	1.67326	1072333	1073193	0.5
USA300HOU_1009	31	241	297	463	0.404149	1.2314	482	0.5	0.616183	1073394	1073876	0.5
USA300HOU_1010	86	1114	1195	3441	0.213169	1.07265	1124	0.991103	1.06317	1073863	1074987	0.5
USA300HOU_1011	64	650	684	2021	0.446607	1.05223	704	0.923295	0.971591	1074991	1075695	0.5
USA300HOU_1012	27	869	1004	353	0.424182	1.15517	263	3.30418	3.81749	1075695	1075958	0.5
USA300HOU_1013	60	1110	949	1676	0.253612	0.855086	671	1.65425	1.41431	1075960	1076631	0.5
USA300HOU_1014	176	2561	2745	15295	0.417624	1.07182	2189	1.16994	1.254	1076624	1078813	0.5
USA300HOU_1015	119	2029	1842	6791	0.28838	0.907882	1484	1.36725	1.24124	1078792	1080276	0.5
USA300HOU_1016	81	589	694	3092	0.255061	1.17797	1028	0.572957	0.675097	1080269	1081297	0.5
USA300HOU_1017	128	1217	1126	7663	0.17519	0.925287	1487	0.818426	0.757229	1081872	1083359	0.5
USA300HOU_1018	95	1286	1017	4006	0.085257	0.790987	1247	1.03128	0.815557	1083381	1084628	0.5
USA300HOU_1019	91	4923	4737	4056	0.406437	0.962226	806	6.10794	5.87717	1084893	1085699	0.5
USA300HOU_1020	103	4502	4375	5224	0.425666	0.971797	1400	3.21571	3.125	1085692	1087092	0.5
USA300HOU_1021	55	1872	1906	1397	0.245424	1.01815	575	3.25565	3.31478	1087107	1087682	0.5
USA300HOU_1022	136	1283	2790	7400	0.00203143	2.17368	1295	0.990734	2.15444	1088552	1089847	0.0823463
USA300HOU_1023	102	3868	3841	5142	0.443427	0.993021	1172	3.30034	3.2773	1090272	1091444	0.5
USA300HOU_1024	38	836	674	629	0.162669	0.806452	542	1.54244	1.24354	1091498	1092040	0.5
USA300HOU_1025	19	22	14	178	0.470891	0.652174	266	0.0827068	0.0526316	1092194	1092460	0.5
USA300HOU_1026	144	359	170	9053	0.0159252	0.475	1718	0.208964	0.0989523	1092463	1094181	0.408649
USA300HOU_1027	15	237	230	110	0.466274	0.970588	233	1.01717	0.987124	1094418	1094651	0.5
USA300HOU_1028	124	2398	2120	7070	0.133829	0.884118	1361	1.76194	1.55768	1094849	1096210	0.5
USA300HOU_1029	97	1516	1529	4302	0.140786	1.00857	1019	1.48773	1.50049	1096207	1097226	0.5
USA300HOU_1030	51	300	357	1246	0.350082	1.18937	662	0.453172	0.539275	1097359	1098021	0.5
USA300HOU_1031	167	36	19	13598	0.190794	0.540541	1697	0.0212139	0.0111962	1098370	1100067	0.5
USA300HOU_1032	18	20	27	161	0.5	1.33333	218	0.0917431	0.123853	1100067	1100285	0.5
USA300HOU_1033	17	199	234	132	0.341761	1.175	122	1.63115	1.91803	1100314	1100436	0.5
USA300HOU_1034	42	45	60	801	0.101533	1.32609	551	0.0816697	0.108893	1100766	1101317	0.5
USA300HOU_1035	58	1462	1323	1569	0.267307	0.90499	626	2.33546	2.11342	1101682	1102308	0.5
USA300HOU_1036	72	20	6	2474	0.154001	0.333333	1112	0.0179856	0.00539568	1102479	1103591	0.5
USA300HOU_1037	61	14	5	1737	0.112225	0.4	977	0.0143296	0.00511771	1103595	1104572	0.5
USA300HOU_1038	88	31	20	3862	0.480704	0.65625	1292	0.0239938	0.0154799	1104663	1105955	0.5
USA300HOU_1039	109	51	16	5504	0.066634	0.326923	1406	0.0362731	0.0113798	1105959	1107365	0.5
USA300HOU_1040	23	346	353	227	0.199519	1.02017	275	1.25818	1.28364	1107533	1107808	0.5
USA300HOU_1041	50	1780	1615	1103	0.154907	0.907355	539	3.30241	2.99629	1107952	1108491	0.5
USA300HOU_1042	97	3024	2000	4491	0.287706	0.661488	1094	2.76417	1.82815	1108504	1109598	0.5
USA300HOU_1043	98	1097	1188	4720	0.416994	1.08288	1073	1.02237	1.10718	1111203	1112276	0.5
USA300HOU_1044	93	622	991	3739	0.0517528	1.5923	1019	0.610402	0.972522	1112350	1113369	0.5
USA300HOU_1045	42	671	738	803	0.236082	1.0997	419	1.60143	1.76134	1113652	1114071	0.5
USA300HOU_1046	13	113	137	73	0.281561	1.21053	104	1.08654	1.31731	1114110	1114214	0.5
USA300HOU_1047	143	4326	4399	9974	0.360204	1.01687	1847	2.34218	2.3817	1117734	1119581	0.5
USA300HOU_1048	12	544	501	67	0.406976	0.921101	167	3.25749	3	1119721	1119888	0.5
USA300HOU_1049	43	1077	1133	906	0.437449	1.05195	482	2.23444	2.35062	1119890	1120372	0.5
USA300HOU_1050	18	328	231	127	0.139893	0.705167	275	1.19273	0.84	1120513	1120788	0.5
USA300HOU_1051	134	10	11	8977	0.5	1.09091	1238	0.00807754	0.0088853	1121090	1122328	0.5
USA300HOU_1052	288	4671	4604	38462	0.0616088	0.985659	3452	1.35313	1.33372	1122882	1126334	0.5
USA300HOU_1053	103	584	740	5255	0.450597	1.26667	1070	0.545794	0.691589	1126474	1127544	0.5
USA300HOU_1054	93	265	351	4019	0.176828	1.32331	911	0.290889	0.385291	1127825	1128736	0.5
USA300HOU_1055	49	376	302	1043	0.122988	0.803714	461	0.815618	0.655098	1128761	1129222	0.5
USA300HOU_1056	93	1581	934	3707	0.0385621	0.591024	1037	1.52459	0.900675	1129549	1130586	0.5
USA300HOU_1058	31	680	592	445	0.309436	0.870778	434	1.56682	1.36406	1130602	1131036	0.5
USA300HOU_1059	26	1805	1622	313	0.326791	0.898671	254	7.1063	6.38583	1132264	1132518	0.5
USA300HOU_1060	36	613	513	602	0.302893	0.837134	389	1.57584	1.31877	1132521	1132910	0.5
USA300HOU_1061	53	829	820	1281	0.213458	0.989157	542	1.52952	1.51292	1132980	1133522	0.5
USA300HOU_1062	44	0	7	880	0.0215252	8	482	0	0.0145228	1133524	1134006	0.464521
USA300HOU_1063	103	1697	2380	5187	0.390337	1.40224	1139	1.4899	2.08955	1134068	1135207	0.5
USA300HOU_1064	79	2128	2270	2883	0.200591	1.0667	1052	2.02281	2.15779	1138438	1139490	0.5
USA300HOU_1065	61	2596	2642	1838	0.454945	1.01771	683	3.80088	3.86823	1139699	1140382	0.5
USA300HOU_1066	90	2545	2211	3900	0.33015	0.868814	1076	2.36524	2.05483	1140382	1141458	0.5
USA300HOU_1067	70	1491	1372	2393	0.403663	0.920241	878	1.69818	1.56264	1141455	1142333	0.5
USA300HOU_1068	100	1997	2160	4754	0.268253	1.08158	965	2.06943	2.23834	1142346	1143311	0.5
USA300HOU_1069	28	796	802	374	0.385823	1.00753	323	2.4644	2.48297	1144126	1144449	0.5
USA300HOU_1070	9	366	341	37	0.394957	0.93188	107	3.42056	3.18692	1144486	1144593	0.5
USA300HOU_1071	14	124	114	96	0.481441	0.92	98	1.26531	1.16327	1144638	1144736	0.5
USA300HOU_1072	58	734	778	1608	0.337462	1.05986	740	0.991892	1.05135	1144833	1145573	0.5
USA300HOU_1073	77	11	10	2848	0.208402	0.916667	1058	0.010397	0.0094518	1145954	1147012	0.5
USA300HOU_1074	192	33	42	18237	0.350678	1.26471	2402	0.0137386	0.0174854	1147012	1149414	0.5
USA300HOU_1075	73	78	85	2661	0.494178	1.08861	956	0.08159	0.0889121	1149585	1150541	0.5
USA300HOU_1076	24	400	313	277	0.413956	0.783042	266	1.50376	1.17669	1150893	1151159	0.5
USA300HOU_1077	49	857	897	1137	0.324268	1.04662	521	1.64491	1.72169	1151160	1151681	0.5
USA300HOU_1078	151	1045	937	10822	0.202641	0.89675	1712	0.610397	0.547313	1151754	1153466	0.5
USA300HOU_1079	192	637	688	17627	0.193318	1.07994	2348	0.271295	0.293015	1153476	1155824	0.5
USA300HOU_1080	23	3	13	253	0.327296	3.5	314	0.00955414	0.0414013	1155997	1156311	0.5
USA300HOU_1081	11	81	111	54	0.34157	1.36585	95	0.852632	1.16842	1156374	1156469	0.5
USA300HOU_1082	149	2263	2657	11065	0.480567	1.17403	1781	1.27063	1.49186	1156635	1158416	0.5
USA300HOU_1083	57	1313	1345	1521	0.277718	1.02435	614	2.13844	2.19055	1158740	1159354	0.5
USA300HOU_1084	132	4288	4251	8178	0.191985	0.991373	1766	2.42809	2.40713	1159406	1161172	0.5
USA300HOU_1085	57	1595	1697	1584	0.409497	1.06391	815	1.95706	2.08221	1161172	1161987	0.5
USA300HOU_1086	68	5	4	2278	0.353765	0.833333	800	0.00625	0.005	1162223	1163023	0.5
USA300HOU_1087	46	1006	1050	994	0.309491	1.04369	587	1.7138	1.78876	1163035	1163622	0.5
USA300HOU_1088	41	31997	33011	780	0.287306	1.03169	503	63.6123	65.6282	1163615	1164118	0.5
USA300HOU_1089	17	183	125	118	0.165923	0.684783	167	1.09581	0.748503	1164246	1164413	0.5
USA300HOU_1090	26	213	205	301	0.231231	0.962617	329	0.647416	0.6231	1164607	1164936	0.5
USA300HOU_1091	13	115	79	77	0.360754	0.689655	116	0.991379	0.681034	1165098	1165214	0.5
USA300HOU_1092	33	233	252	539	0.473126	1.0812	401	0.581047	0.628429	1165305	1165706	0.5
USA300HOU_1093	57	1328	1341	1561	0.359047	1.00978	506	2.62451	2.6502	1166378	1166884	0.5
USA300HOU_1094	42	1205	1235	787	0.19335	1.02488	497	2.42455	2.48491	1167143	1167640	0.5
USA300HOU_1095	38	891	838	658	0.252947	0.940583	350	2.54571	2.39429	1167794	1168144	0.5
USA300HOU_1096	4	174	114	8	0.442617	0.657143	131	1.32824	0.870229	1168459	1168590	0.5
USA300HOU_1097	15	404	507	109	0.458433	1.25432	185	2.18378	2.74054	1168797	1168982	0.5
USA300HOU_1098	18	553	492	143	0.278711	0.889892	233	2.37339	2.11159	1169604	1169837	0.5
USA300HOU_1099	89	1249	1085	3726	0.24371	0.8688	959	1.3024	1.13139	1170314	1171273	0.5
USA300HOU_1100	18	358	358	158	0.461769	1	146	2.45205	2.45205	1171946	1172092	0.5
USA300HOU_1101	18	675	693	159	0.473591	1.02663	197	3.4264	3.51777	1172076	1172273	0.5
USA300HOU_1102	19	317	245	161	0.288767	0.773585	248	1.27823	0.987903	1172305	1172553	0.5
USA300HOU_1103	80	1778	1699	3115	0.384428	0.955593	716	2.48324	2.37291	1172718	1173434	0.5
USA300HOU_1104	75	1461	1230	2740	0.392688	0.841997	725	2.01517	1.69655	1173542	1174267	0.5
USA300HOU_1105	67	875	996	2067	0.207549	1.13813	725	1.2069	1.37379	1174362	1175087	0.5
USA300HOU_1106	74	1220	1348	2605	0.300401	1.10483	1001	1.21878	1.34665	1175525	1176526	0.5
USA300HOU_1107	71	2004	2060	2500	0.466739	1.02793	932	2.15021	2.2103	1176549	1177481	0.5
USA300HOU_1108	143	2491	2171	9695	0.220175	0.871589	1556	1.6009	1.39524	1177653	1179209	0.5
USA300HOU_1109	26	846	984	315	0.339502	1.16293	227	3.72687	4.3348	1179517	1179744	0.5
USA300HOU_1110	97	2245	1981	4568	0.361553	0.882458	947	2.37064	2.09187	1180049	1180996	0.5
USA300HOU_1111	15	996	924	95	0.246697	0.927783	188	5.29787	4.91489	1181245	1181433	0.5
USA300HOU_1112	13	130	81	60	0.110415	0.625954	134	0.970149	0.604478	1182345	1182479	0.5
USA300HOU_1113	11	116	65	56	0.40441	0.564103	134	0.865672	0.485075	1182536	1182670	0.5
USA300HOU_1114	57	1511	1394	1572	0.382963	0.922619	695	2.1741	2.00576	1182794	1183489	0.5
USA300HOU_1115	33	1156	1206	537	0.466715	1.04322	440	2.62727	2.74091	1183598	1184038	0.5
USA300HOU_1116	7	111	102	24	0.5	0.919643	104	1.06731	0.980769	1184072	1184176	0.5
USA300HOU_1117	126	1861	2073	7670	0.316919	1.11386	1613	1.15375	1.28518	1184233	1185846	0.5
USA300HOU_1118	35	21	4	591	0.317797	0.227273	431	0.0487239	0.00928074	1185990	1186421	0.5
USA300HOU_1119	67	6	6	2212	0.371343	1	935	0.00641711	0.00641711	1186437	1187372	0.5
USA300HOU_1120	40	2	0	760	0.0799423	0.333333	401	0.00498753	0	1187386	1187787	0.5
USA300HOU_1121	166	22	18	13625	0.336657	0.826087	2234	0.00984781	0.0080573	1187768	1190002	0.5
USA300HOU_1122	92	15	13	4100	0.221355	0.875	965	0.015544	0.0134715	1190294	1191259	0.5
USA300HOU_1123	127	8	14	7993	0.389694	1.66667	1349	0.00593032	0.0103781	1191261	1192610	0.5
USA300HOU_1124	109	22	24	5686	0.13277	1.08696	1319	0.0166793	0.0181956	1192626	1193945	0.5
USA300HOU_1125	48	21	7	1062	0.16298	0.363636	674	0.0311573	0.0103858	1197737	1198411	0.5
USA300HOU_1126	41	29	6	700	0.0205152	0.233333	563	0.0515098	0.0106572	1198408	1198971	0.451818
USA300HOU_1127	32	1707	1551	477	0.323117	0.908665	290	5.88621	5.34828	1198983	1199273	0.5
USA300HOU_1128	72	1575	1338	2440	0.27006	0.849619	806	1.95409	1.66005	1199356	1200162	0.5
USA300HOU_1129	40	79	43	731	0.198764	0.55	617	0.128039	0.0696921	1200186	1200803	0.5
USA300HOU_1130	223	81	82	24641	0.364308	1.0122	2753	0.0294224	0.0297857	1201024	1203777	0.5
USA300HOU_1131	79	1364	1485	2993	0.326676	1.08864	797	1.71142	1.86324	1204067	1204864	0.5
USA300HOU_1132	35	1230	1039	591	0.404416	0.844842	314	3.9172	3.30892	1204925	1205239	0.5
USA300HOU_1133	58	342	324	1565	0.241238	0.947522	491	0.696538	0.659878	1205688	1206179	0.5
USA300HOU_1134	81	126	54	2476	0.00042359	0.433071	917	0.137405	0.0588877	1206179	1207096	0.0219404
USA300HOU_1136	48	1286	1141	1060	0.250727	0.887335	527	2.44023	2.16509	1207495	1208022	0.5
USA300HOU_1137	126	272	123	6234	8.16819e-05	0.454212	1316	0.206687	0.093465	1208231	1209547	0.00475967
USA300HOU_1138	78	336	286	2908	0.300628	0.851632	881	0.381385	0.324631	1209575	1210456	0.5
USA300HOU_1139	97	281	220	4365	0.158505	0.783688	1277	0.220047	0.172279	1210471	1211748	0.5
USA300HOU_1140	89	307	325	3880	0.39427	1.05844	1100	0.279091	0.295455	1211750	1212850	0.5
USA300HOU_1141	253	626	555	29856	0.0620742	0.886762	3173	0.19729	0.174913	1212843	1216016	0.5
USA300HOU_1142	54	150	161	1398	0.344596	1.07285	695	0.215827	0.231655	1216123	1216818	0.5
USA300HOU_1143	56	216	206	1549	0.452018	0.953917	611	0.353519	0.337152	1216818	1217429	0.5
USA300HOU_1144	22	881	847	220	0.310842	0.961451	212	4.15566	3.99528	1217459	1217671	0.5
USA300HOU_1145	34	594	503	550	0.365691	0.847059	401	1.4813	1.25436	1218108	1218509	0.5
USA300HOU_1146	147	3384	3010	10153	0.179385	0.889513	1697	1.99411	1.77372	1218772	1220469	0.5
USA300HOU_1147	57	123	100	1622	0.494382	0.814516	623	0.197432	0.160514	1220744	1221367	0.5
USA300HOU_1148	16	363	413	121	0.410176	1.13736	218	1.66514	1.8945	1221367	1221585	0.5
USA300HOU_1149	91	11	5	3953	0.127847	0.5	1205	0.00912863	0.00414938	1221795	1223000	0.5
USA300HOU_1150	178	36	30	15581	0.245425	0.837838	2408	0.0149502	0.0124585	1223000	1225408	0.5
USA300HOU_1151	74	1438	1587	2715	0.465784	1.10354	953	1.50892	1.66527	1225914	1226867	0.5
USA300HOU_1152	38	460	592	686	0.350892	1.28633	488	0.942623	1.21311	1227532	1228020	0.5
USA300HOU_1153	76	22	9	2765	0.204503	0.434783	935	0.0235294	0.00962567	1228013	1228948	0.5
USA300HOU_1154	109	1535	2173	5623	0.246389	1.41536	1307	1.17445	1.66259	1228945	1230252	0.5
USA300HOU_1155	74	651	1114	2504	0.178177	1.71012	1094	0.595064	1.01828	1230255	1231349	0.5
USA300HOU_1156	66	488	552	2097	0.347614	1.13088	743	0.656797	0.742934	1231356	1232099	0.5
USA300HOU_1157	165	3822	2697	10905	0.000718596	0.705728	1994	1.91675	1.35256	1232096	1234090	0.0346537
USA300HOU_1158	77	23	7	2726	0.0520993	0.333333	875	0.0262857	0.008	1234318	1235193	0.5
USA300HOU_1159	53	6	2	1298	0.0725658	0.428571	644	0.00931677	0.00310559	1235194	1235838	0.5
USA300HOU_1160	51	122	111	1226	0.197862	0.910569	641	0.190328	0.173167	1235845	1236486	0.5
USA300HOU_1161	40	4579	7316	690	0.145864	1.5976	374	12.2433	19.5615	1237498	1237872	0.5
USA300HOU_1162	122	3356	4836	6978	0.198844	1.44087	1646	2.03888	2.93803	1237887	1239533	0.5
USA300HOU_1163	155	112	103	10392	6.24982e-05	0.920354	2060	0.0543689	0.05	1239723	1241783	0.00371931
USA300HOU_1164	44	449	385	938	0.400324	0.857778	572	0.784965	0.673077	1241986	1242558	0.5
USA300HOU_1165	85	6	7	3531	0.284714	1.14286	986	0.00608519	0.00709939	1242563	1243549	0.5
USA300HOU_1166	65	124	62	2079	0.376918	0.504	926	0.133909	0.0669546	1243542	1244468	0.5
USA300HOU_1167	57	1	1	1624	0.495029	1	740	0.00135135	0.00135135	1244455	1245195	0.5
USA300HOU_1168	8	647	506	24	0.215449	0.782407	155	4.17419	3.26452	1245176	1245331	0.5
USA300HOU_1169	16	0	0	0	0	0	233	0	0	1245438	1245671	0
USA300HOU_1170	57	677	470	1602	0.447317	0.69469	731	0.926129	0.642955	1245787	1246518	0.5
USA300HOU_1171	282	124	112	37602	0.017741	0.904	3566	0.0347729	0.0314077	1246665	1250231	0.420437
USA300HOU_1172	90	29	23	3916	0.212588	0.8	1250	0.0232	0.0184	1250231	1251481	0.5
USA300HOU_1173	273	5533	5273	35875	0.222039	0.953018	2606	2.12318	2.02341	1256028	1258634	0.5
USA300HOU_1174	74	42	31	2697	0.375843	0.744186	884	0.0475113	0.0350679	1259035	1259919	0.5
USA300HOU_1175	55	888	1080	1427	0.302678	1.21597	767	1.15776	1.40808	1259903	1260670	0.5
USA300HOU_1176	84	41	5	3104	0.0041996	0.142857	1166	0.035163	0.00428816	1260779	1261945	0.148687
USA300HOU_1177	59	146	239	1599	0.117754	1.63265	908	0.160793	0.263216	1261967	1262875	0.5
USA300HOU_1178	109	2252	2231	5911	0.475303	0.990679	1151	1.95656	1.93831	1263069	1264220	0.5
USA300HOU_1179	132	2554	2545	8224	0.213209	0.996477	1244	2.05305	2.04582	1264248	1265492	0.5
USA300HOU_1180	92	2579	2767	4072	0.328228	1.07287	872	2.95757	3.17317	1265665	1266537	0.5
USA300HOU_1181	149	344	292	9885	0.011029	0.849275	2075	0.165783	0.140723	1266711	1268786	0.32069
USA300HOU_1182	106	3228	3352	5377	0.294224	1.0384	1307	2.46978	2.56465	1268942	1270249	0.5
USA300HOU_1183	68	9	14	2266	0.365028	1.5	896	0.0100446	0.015625	1270666	1271562	0.5
USA300HOU_1184	37	721	725	668	0.433077	1.00554	545	1.32294	1.33028	1271559	1272104	0.5
USA300HOU_1185	101	1712	1731	5095	0.495607	1.01109	1403	1.22024	1.23378	1272170	1273573	0.5
USA300HOU_1186	74	178	176	2710	0.455594	0.988827	773	0.230272	0.227684	1273598	1274371	0.5
USA300HOU_1188	56	24	6	1506	0.266295	0.28	767	0.0312907	0.00782269	1274713	1275480	0.5
USA300HOU_1189	13	6	4	79	0.322043	0.714286	113	0.0530973	0.0353982	1275514	1275627	0.5
USA300HOU_1190	56	9	5	1540	0.351413	0.6	881	0.0102157	0.00567537	1275662	1276543	0.5
USA300HOU_1191	60	5	1	1739	0.155592	0.333333	722	0.00692521	0.00138504	1276680	1277402	0.5
USA300HOU_1192	78	85	88	2971	0.31748	1.03488	770	0.11039	0.114286	1278348	1279118	0.5
USA300HOU_1193	77	13	9	2885	0.253269	0.714286	782	0.016624	0.011509	1279125	1279907	0.5
USA300HOU_1194	120	11	7	7140	0.388911	0.666667	1286	0.00855365	0.00544323	1280169	1281455	0.5
USA300HOU_1195	135	10	6	9042	0.375878	0.636364	1703	0.00587199	0.00352319	1281475	1283178	0.5
USA300HOU_1196	343	28	45	56914	0.0495914	1.58621	4310	0.00649652	0.0104408	1283442	1287752	0.5
USA300HOU_1197	37	502	245	578	0.0984979	0.489066	467	1.07495	0.524625	1288042	1288509	0.5
USA300HOU_1198	84	9	12	3420	0.245149	1.3	1175	0.00765957	0.0102128	1288530	1289705	0.5
USA300HOU_1199	18	1	4	135	0.0808805	2.5	284	0.00352113	0.0140845	1289726	1290010	0.5
USA300HOU_1200	25	15	13	296	0.334137	0.875	317	0.0473186	0.0410095	1290007	1290324	0.5
USA300HOU_1201	146	39	25	10514	0.348413	0.65	2117	0.0184223	0.0118092	1290329	1292446	0.5
USA300HOU_1202	32	131	90	504	0.451848	0.689394	350	0.374286	0.257143	1292832	1293182	0.5
USA300HOU_1203	82	1697	1372	2901	0.0548146	0.808598	917	1.8506	1.49618	1293351	1294268	0.5
USA300HOU_1204	80	13	12	3124	0.319114	0.928571	971	0.0133883	0.0123584	1294283	1295254	0.5
USA300HOU_1205	26	18	12	337	0.494182	0.684211	269	0.0669145	0.0446097	1295369	1295638	0.5
USA300HOU_1206	150	1086	885	10314	0.0984775	0.815087	2096	0.51813	0.422233	1296008	1298104	0.5
USA300HOU_1207	157	85	29	10819	0.00220009	0.348837	1673	0.0508069	0.0173341	1298340	1300013	0.0879092
USA300HOU_1208	200	1562	1846	19873	0.455024	1.1817	2378	0.656854	0.776283	1300260	1302638	0.5
USA300HOU_1209	60	672	929	1754	0.404106	1.38187	713	0.942496	1.30295	1302643	1303356	0.5
USA300HOU_1210	115	1475	1417	6376	0.316067	0.960705	1265	1.16601	1.12016	1303387	1304652	0.5
USA300HOU_1211	109	501	525	5809	0.380419	1.04781	1286	0.38958	0.408243	1304652	1305938	0.5
USA300HOU_1212	60	196	238	1649	0.199822	1.2132	704	0.278409	0.338068	1305938	1306642	0.5
USA300HOU_1213	69	1383	2202	2278	0.328572	1.59176	827	1.67231	2.66264	1306747	1307574	0.5
USA300HOU_1214	41	92	177	813	0.381283	1.91398	392	0.234694	0.451531	1307593	1307985	0.5
USA300HOU_1215	62	7	4	1921	0.5	0.625	578	0.0121107	0.00692042	1308019	1308597	0.5
USA300HOU_1216	107	1981	1865	5669	0.450868	0.941473	1151	1.72111	1.62033	1308824	1309975	0.5
USA300HOU_1217	83	61	60	3444	0.5	0.983871	1043	0.0584851	0.0575264	1310140	1311183	0.5
USA300HOU_1218	106	281	228	5360	0.260665	0.812057	1559	0.180244	0.146248	1311537	1313096	0.5
USA300HOU_1219	20	438	481	168	0.196715	1.09795	215	2.03721	2.23721	1313393	1313608	0.5
USA300HOU_1220	64	150	67	1649	0.0170025	0.450331	797	0.188206	0.0840652	1313782	1314579	0.420437
USA300HOU_1221	152	278	370	11445	0.434097	1.32975	1760	0.157955	0.210227	1314719	1316479	0.5
USA300HOU_1222	75	209	272	2622	0.191385	1.3	866	0.241339	0.314088	1316480	1317346	0.5
USA300HOU_1223	28	404	383	367	0.338627	0.948148	293	1.37884	1.30717	1317440	1317733	0.5
USA300HOU_1224	139	2751	3632	9395	0.341666	1.32013	1544	1.78174	2.35233	1317867	1319411	0.5
USA300HOU_1225	26	214	311	333	0.469631	1.45116	365	0.586301	0.852055	1319412	1319777	0.5
USA300HOU_1226	55	993	1629	1362	0.182667	1.63984	491	2.0224	3.31772	1319804	1320295	0.5
USA300HOU_1227	230	5508	4172	22930	0.0059232	0.757488	2618	2.1039	1.59358	1320598	1323216	0.197228
USA300HOU_1228	173	4649	3007	13062	0.0187789	0.646882	2009	2.31409	1.49676	1323229	1325238	0.423585
USA300HOU_1229	57	581	178	1248	0.013037	0.30756	542	1.07196	0.328413	1325244	1325786	0.354025
USA300HOU_1230	60	2175	2359	1735	0.367436	1.08456	818	2.65892	2.88386	1326251	1327069	0.5
USA300HOU_1231	98	1941	1802	4588	0.294204	0.928424	1496	1.29746	1.20455	1327198	1328694	0.5
USA300HOU_1232	147	226	44	8387	3.5612e-06	0.198238	1721	0.131319	0.0255665	1328804	1330525	0.000284591
USA300HOU_1233	93	3314	3104	4266	0.436698	0.936652	914	3.62582	3.39606	1330675	1331589	0.5
USA300HOU_1234	79	872	578	2559	0.0227204	0.66323	935	0.93262	0.618182	1331607	1332542	0.474246
USA300HOU_1235	15	640	712	102	0.33705	1.11232	233	2.74678	3.05579	1332557	1332790	0.5
USA300HOU_1236	37	648	592	559	0.0857414	0.913713	476	1.36134	1.2437	1333012	1333488	0.5
USA300HOU_1237	104	2014	2242	5083	0.223925	1.11315	1238	1.62682	1.81099	1333600	1334838	0.5
USA300HOU_1238	99	1227	1230	4668	0.273014	1.00244	1238	0.991115	0.993538	1334857	1336095	0.5
USA300HOU_1239	25	1	1	312	0.488601	1	368	0.00271739	0.00271739	1336338	1336706	0.5
USA300HOU_1240	113	8	8	6279	0.305335	1	1340	0.00597015	0.00597015	1336725	1338065	0.5
USA300HOU_1241	23	122	108	261	0.476789	0.886179	197	0.619289	0.548223	1338558	1338755	0.5
USA300HOU_1242	25	308	410	259	0.144823	1.3301	212	1.45283	1.93396	1339456	1339668	0.5
USA300HOU_1243	26	712	591	312	0.322982	0.830295	206	3.45631	2.86893	1339962	1340168	0.5
USA300HOU_1244	14	57	61	78	0.174773	1.06897	110	0.518182	0.554545	1340869	1340979	0.5
USA300HOU_1245	18	238	304	135	0.18769	1.27615	185	1.28649	1.64324	1341407	1341592	0.5
USA300HOU_1246	10	53	36	39	0.196431	0.685185	104	0.509615	0.346154	1342104	1342208	0.5
USA300HOU_1247	13	73	88	83	0.478134	1.2027	173	0.421965	0.508671	1342163	1342336	0.5
USA300HOU_1248	32	1224	1211	511	0.497265	0.989388	251	4.87649	4.8247	1342337	1342588	0.5
USA300HOU_1249	56	1225	1229	1563	0.489449	1.00326	584	2.0976	2.10445	1342634	1343218	0.5
USA300HOU_1250	33	971	931	509	0.311866	0.958848	248	3.91532	3.75403	1343339	1343587	0.5
USA300HOU_1251	10	665	681	46	0.410132	1.02402	101	6.58416	6.74257	1343717	1343818	0.5
USA300HOU_1252	34	351	325	527	0.26412	0.926136	266	1.31955	1.2218	1343864	1344130	0.5
USA300HOU_1253	10	137	160	47	0.424717	1.16667	137	1	1.16788	1344127	1344264	0.5
USA300HOU_1254	65	1717	1616	2095	0.469043	0.941211	645	2.66202	2.50543	1344335	1344980	0.5
USA300HOU_1255	0	Gene Has No TAs	NA	NA	NA	NA	NA	NA	NA	NA	NA	NA
USA300HOU_1256	17	308	265	142	0.47879	0.860841	194	1.58763	1.36598	1344994	1345188	0.5
USA300HOU_1257	42	905	1047	828	0.315883	1.15673	341	2.65396	3.07038	1345238	1345579	0.5
USA300HOU_1258	27	1373	1214	313	0.189403	0.884279	191	7.18848	6.35602	1345586	1345777	0.5
USA300HOU_1259	8	91	103	29	0.416208	1.13043	95	0.957895	1.08421	1345761	1345856	0.5
USA300HOU_1260	86	2679	2509	3499	0.265958	0.936567	1025	2.61366	2.4478	1346326	1347351	0.5
USA300HOU_1261	21	334	275	217	0.469184	0.823881	197	1.69543	1.39594	1347621	1347818	0.5
USA300HOU_1262	130	2933	2761	7523	0.0595725	0.941377	1481	1.98042	1.86428	1347876	1349357	0.5
USA300HOU_1263	86	1931	1913	3588	0.366289	0.990683	899	2.14794	2.12792	1349541	1350440	0.5
USA300HOU_1264	92	2256	2291	3996	0.253065	1.01551	731	3.08618	3.13406	1350409	1351140	0.5
USA300HOU_1265	126	5508	5405	7660	0.314387	0.981303	1091	5.04858	4.95417	1351144	1352235	0.5
USA300HOU_1266	51	791	836	1187	0.212054	1.05682	602	1.31395	1.3887	1352232	1352834	0.5
USA300HOU_1267	22	231	165	208	0.210036	0.715517	188	1.22872	0.87766	1352947	1353135	0.5
USA300HOU_1268	51	1387	1539	1239	0.339138	1.10951	533	2.60225	2.88743	1353274	1353807	0.5
USA300HOU_1269	88	1154	1198	3702	0.306278	1.0381	854	1.35129	1.40281	1353950	1354804	0.5
USA300HOU_1270	61	2831	3033	1812	0.402614	1.07133	575	4.92348	5.27478	1355135	1355710	0.5
USA300HOU_1271	131	3247	3133	7759	0.0878225	0.964901	1382	2.34949	2.267	1355764	1357146	0.5
USA300HOU_1272	13	181	316	75	0.303877	1.74176	107	1.69159	2.95327	1357152	1357259	0.5
USA300HOU_1273	106	1401	1423	5504	0.397021	1.01569	1280	1.09453	1.11172	1357337	1358617	0.5
USA300HOU_1274	87	1397	1470	3676	0.369619	1.05222	1061	1.31668	1.38549	1358623	1359684	0.5
USA300HOU_1275	77	2006	2048	2787	0.257933	1.02093	914	2.19475	2.2407	1359686	1360600	0.5
USA300HOU_1276	74	2045	2169	2576	0.266049	1.06061	803	2.5467	2.70112	1360658	1361461	0.5
USA300HOU_1277	109	2558	2572	5771	0.354501	1.00547	1421	1.80014	1.80999	1364040	1365461	0.5
USA300HOU_1278	19	1032	929	169	0.378159	0.90029	158	6.53165	5.87975	1365543	1365701	0.5
USA300HOU_1279	153	76	26	11240	0.0905178	0.350649	1988	0.0382294	0.0130785	1370471	1372459	0.5
USA300HOU_1280	21	2	3	210	0.32695	1.33333	287	0.00696864	0.010453	1372692	1372979	0.5
USA300HOU_1281	270	3281	3580	36327	0.472434	1.0911	3029	1.0832	1.18191	1374874	1377903	0.5
USA300HOU_1282	3	72	70	4	0.412389	0.972603	128	0.5625	0.546875	1380615	1380743	0.5
USA300HOU_1283	223	564	485	23412	0.10717	0.860177	2705	0.208503	0.179298	1381078	1383783	0.5
USA300HOU_1284	39	766	799	739	0.414436	1.04302	467	1.64026	1.71092	1383963	1384430	0.5
USA300HOU_1285	19	257	261	171	0.400442	1.0155	296	0.868243	0.881757	1384637	1384933	0.5
USA300HOU_1286	60	1	13	1679	0.0476464	7	608	0.00164474	0.0213816	1385309	1385917	0.5
USA300HOU_1287	156	39	30	12117	0.448775	0.775	1991	0.0195881	0.0150678	1386123	1388114	0.5
USA300HOU_1288	224	93	110	24982	0.443467	1.18085	2402	0.0387177	0.0457952	1388114	1390516	0.5
USA300HOU_1289	13	1553	1417	83	0.489761	0.912484	98	15.8469	14.4592	1390644	1390742	0.5
USA300HOU_1290	141	5408	5644	9871	0.459723	1.04363	1460	3.70411	3.86575	1390766	1392226	0.5
USA300HOU_1291	92	1802	1872	4219	0.486627	1.03882	857	2.10268	2.18436	1392720	1393577	0.5
USA300HOU_1292	19	320	277	180	0.494097	0.866044	167	1.91617	1.65868	1393552	1393719	0.5
USA300HOU_1293	133	3280	2973	8600	0.347467	0.906431	1208	2.71523	2.46109	1393712	1394920	0.5
USA300HOU_1294	267	352	3993	19762	8.91868e-24	11.3144	2522	0.139572	1.58327	1395401	1397923	9.23909e-22
USA300HOU_1295	41	471	696	775	0.268613	1.47669	509	0.925344	1.36739	1398126	1398635	0.5
USA300HOU_1296	74	124	152	2637	0.317494	1.224	983	0.126144	0.154629	1398772	1399755	0.5
USA300HOU_1297	7	40	46	19	0.25675	1.14634	104	0.384615	0.442308	1399745	1399849	0.5
USA300HOU_1298	13	319	404	75	0.32028	1.26562	188	1.69681	2.14894	1399843	1400031	0.5
USA300HOU_1299	115	2099	2363	6604	0.493536	1.12571	1262	1.66323	1.87242	1400176	1401438	0.5
USA300HOU_1300	120	2477	2348	6993	0.348757	0.947942	1091	2.27039	2.15215	1401575	1402666	0.5
USA300HOU_1301	95	3442	3472	4425	0.409326	1.00871	1031	3.33851	3.3676	1402831	1403862	0.5
USA300HOU_1302	125	3384	3440	7312	0.187095	1.01654	1406	2.40683	2.44666	1404354	1405760	0.5
USA300HOU_1303	50	902	855	1140	0.223875	0.947951	566	1.59364	1.5106	1405757	1406323	0.5
USA300HOU_1304	87	2045	2131	3578	0.265423	1.04203	1007	2.03078	2.11619	1406320	1407327	0.5
USA300HOU_1305	71	977	1002	2273	0.149434	1.02556	782	1.24936	1.28133	1407329	1408111	0.5
USA300HOU_1306	60	957	947	1772	0.44174	0.989562	635	1.50709	1.49134	1408108	1408743	0.5
USA300HOU_1307	95	1531	1654	4481	0.466518	1.08029	1214	1.26112	1.36244	1408736	1409950	0.5
USA300HOU_1308	58	1162	1150	1606	0.335973	0.989682	728	1.59615	1.57967	1409943	1410671	0.5
USA300HOU_1309	109	12	10	5890	0.397798	0.846154	1262	0.00950872	0.00792393	1410993	1412255	0.5
USA300HOU_1310	112	12	10	6220	0.397608	0.846154	1259	0.00953137	0.00794281	1412274	1413533	0.5
USA300HOU_1311	72	2040	2195	2465	0.305847	1.07594	767	2.65971	2.8618	1414222	1414989	0.5
USA300HOU_1312	40	809	865	720	0.219034	1.06914	473	1.71036	1.82875	1415037	1415510	0.5
USA300HOU_1313	70	810	804	2344	0.327226	0.992602	701	1.15549	1.14693	1415634	1416335	0.5
USA300HOU_1314	75	1416	1224	2620	0.229836	0.864502	776	1.82474	1.57732	1416328	1417104	0.5
USA300HOU_1315	79	1297	1266	2944	0.265014	0.976117	830	1.56265	1.5253	1417088	1417918	0.5
USA300HOU_1316	104	1480	1607	5393	0.486802	1.08575	953	1.55299	1.68625	1417911	1418864	0.5
USA300HOU_1317	41	756	835	820	0.425479	1.10436	344	2.19767	2.42733	1419201	1419545	0.5
USA300HOU_1318	167	4157	4233	13697	0.388161	1.01828	1814	2.29162	2.33352	1419750	1421564	0.5
USA300HOU_1319	65	1102	1292	2064	0.4099	1.17226	641	1.71919	2.0156	1421704	1422345	0.5
USA300HOU_1320	70	1946	1982	2426	0.461319	1.01849	851	2.28672	2.32902	1422352	1423203	0.5
USA300HOU_1321	83	1860	1900	3173	0.181373	1.02149	917	2.02835	2.07197	1423250	1424167	0.5
USA300HOU_1322	77	1431	1468	2951	0.481295	1.02584	926	1.54536	1.58531	1424169	1425095	0.5
USA300HOU_1323	8	57	59	30	0.457838	1.03448	107	0.53271	0.551402	1425155	1425262	0.5
USA300HOU_1324	75	1200	1257	2645	0.259997	1.04746	983	1.22075	1.27874	1425286	1426269	0.5
USA300HOU_1325	28	804	709	366	0.339963	0.881988	296	2.71622	2.39527	1426809	1427105	0.5
USA300HOU_1326	78	79	58	2829	0.165028	0.7375	902	0.0875831	0.0643016	1427241	1428143	0.5
USA300HOU_1327	130	2668	2872	8300	0.400259	1.07643	1601	1.66646	1.79388	1428290	1429891	0.5
USA300HOU_1328	91	1362	1483	4108	0.463987	1.08877	1205	1.13029	1.23071	1430751	1431956	0.5
USA300HOU_1329	74	1178	1278	2615	0.316785	1.08482	989	1.1911	1.29221	1432020	1433009	0.5
USA300HOU_1330	72	1235	1186	2207	0.0564978	0.960356	887	1.39233	1.33709	1433011	1433898	0.5
USA300HOU_1331	42	446	468	772	0.148528	1.04922	722	0.617729	0.648199	1433895	1434617	0.5
USA300HOU_1332	57	1071	1097	1621	0.49422	1.02425	719	1.48957	1.52573	1434644	1435363	0.5
USA300HOU_1333	88	1339	1476	3759	0.364426	1.10224	1151	1.16334	1.28236	1435506	1436657	0.5
USA300HOU_1334	91	2324	1934	4009	0.351309	0.832258	1085	2.14194	1.78249	1436662	1437747	0.5
USA300HOU_1335	111	1691	1742	6047	0.404549	1.03014	1265	1.33676	1.37708	1437737	1439002	0.5
USA300HOU_1336	53	1369	1625	1342	0.346075	1.18686	401	3.41397	4.05237	1439242	1439643	0.5
USA300HOU_1337	11	203	121	47	0.195644	0.598039	200	1.015	0.605	1439840	1440040	0.5
USA300HOU_1338	59	3323	3534	1729	0.476232	1.06348	623	5.33387	5.67255	1440976	1441599	0.5
USA300HOU_1339	79	1486	1331	2935	0.256934	0.895763	1136	1.3081	1.17165	1441631	1442767	0.5
USA300HOU_1340	21	869	787	218	0.479913	0.905747	194	4.47938	4.0567	1442823	1443017	0.5
USA300HOU_1341	36	976	1010	639	0.461492	1.0348	392	2.4898	2.57653	1443035	1443427	0.5
USA300HOU_1342	137	3955	3752	8916	0.235445	0.948686	1343	2.9449	2.79375	1443780	1445123	0.5
USA300HOU_1343	163	2154	2057	12801	0.277054	0.954988	1886	1.1421	1.09067	1445348	1447234	0.5
USA300HOU_1344	67	639	480	1932	0.0677267	0.751563	791	0.807838	0.606827	1447248	1448039	0.5
USA300HOU_1345	18	250	199	160	0.487055	0.796813	203	1.23153	0.980296	1448220	1448423	0.5
USA300HOU_1346	61	787	837	1760	0.302194	1.06345	809	0.972806	1.03461	1448452	1449261	0.5
USA300HOU_1347	95	1559	1591	4139	0.155421	1.02051	1268	1.2295	1.25473	1449841	1451109	0.5
USA300HOU_1348	198	3846	3741	19367	0.416625	0.972706	2798	1.37455	1.33703	1451123	1453921	0.5
USA300HOU_1349	110	610	684	5963	0.422453	1.12111	1355	0.450185	0.504797	1454205	1455560	0.5
USA300HOU_1350	60	344	313	1618	0.156409	0.910145	659	0.522003	0.474962	1455557	1456216	0.5
USA300HOU_1351	11	162	178	57	0.434341	1.09816	131	1.23664	1.35878	1456478	1456609	0.5
USA300HOU_1352	21	651	606	217	0.464162	0.930982	200	3.255	3.03	1456686	1456886	0.5
USA300HOU_1353	51	1043	1041	1284	0.458624	0.998084	485	2.15052	2.14639	1457130	1457615	0.5
USA300HOU_1354	59	2059	1867	1687	0.38806	0.906796	614	3.35342	3.04072	1457746	1458360	0.5
USA300HOU_1355	106	28	20	5502	0.305748	0.724138	1070	0.0261682	0.0186916	1458377	1459447	0.5
USA300HOU_1356	41	359	265	736	0.149846	0.738889	509	0.705305	0.520629	1459459	1459968	0.5
USA300HOU_1357	126	875	803	7455	0.195011	0.917808	1490	0.587248	0.538926	1460368	1461858	0.5
USA300HOU_1358	15	577	800	104	0.377723	1.38581	221	2.61086	3.61991	1462050	1462271	0.5
USA300HOU_1359	36	805	720	607	0.325876	0.894541	500	1.61	1.44	1462271	1462771	0.5
USA300HOU_1360	34	1160	1119	543	0.336853	0.964686	428	2.71028	2.61449	1462783	1463211	0.5
USA300HOU_1361	40	1774	1826	749	0.3131	1.0293	533	3.32833	3.42589	1463204	1463737	0.5
USA300HOU_1362	75	4063	5124	2571	0.181914	1.26107	839	4.84267	6.10727	1463823	1464662	0.5
USA300HOU_1363	38	6	34	704	0.336111	5	479	0.0125261	0.0709812	1464677	1465156	0.5
USA300HOU_1364	72	24	7	2375	0.0461031	0.32	956	0.0251046	0.00732218	1465356	1466312	0.5
USA300HOU_1365	34	292	494	568	0.451685	1.68942	437	0.668192	1.13043	1466736	1467173	0.5
USA300HOU_1366	97	810	1461	4140	0.0680007	1.80271	1124	0.720641	1.29982	1467189	1468313	0.5
USA300HOU_1367	22	359	506	225	0.350051	1.40833	251	1.43028	2.01594	1468351	1468602	0.5
USA300HOU_1368	15	170	278	74	0.0589117	1.63158	221	0.769231	1.25792	1468614	1468835	0.5
USA300HOU_1369	72	2885	3051	2579	0.480734	1.05752	704	4.09801	4.33381	1469053	1469757	0.5
USA300HOU_1370	3	24	10	2	0.253278	0.44	131	0.183206	0.0763359	1469822	1469953	0.5
USA300HOU_1371	31	1888	1976	472	0.454593	1.04659	401	4.70823	4.92768	1470298	1470699	0.5
USA300HOU_1372	2207	36666	38741	2337685	0.0095353	1.05659	31265	1.17275	1.23912	1470758	1502023	0.289894
USA300HOU_1373	134	2762	2598	8042	0.0672484	0.940644	1391	1.98562	1.86772	1502421	1503812	0.5
USA300HOU_1374	132	3292	3166	8387	0.296858	0.961737	1322	2.49017	2.39486	1503969	1505291	0.5
USA300HOU_1375	80	1135	1191	2915	0.156521	1.0493	1040	1.09135	1.14519	1505322	1506362	0.5
USA300HOU_1376	82	2506	2516	3238	0.340103	1.00399	1118	2.2415	2.25045	1506457	1507575	0.5
USA300HOU_1377	80	2133	2181	2979	0.22086	1.02249	878	2.42938	2.48405	1508050	1508928	0.5
USA300HOU_1378	297	7397	7548	42924	0.284071	1.02041	3440	2.15029	2.19419	1508948	1512388	0.5
USA300HOU_1379	129	4703	6266	7769	0.178187	1.33227	1340	3.5097	4.67612	1512692	1514032	0.5
USA300HOU_1380	26	612	618	322	0.39132	1.00979	332	1.84337	1.86145	1514238	1514570	0.5
USA300HOU_1381	93	1973	2098	4069	0.237826	1.06332	1145	1.72314	1.83231	1514654	1515799	0.5
USA300HOU_1382	0	Gene Has No TAs	NA	NA	NA	NA	NA	NA	NA	NA	NA	NA
USA300HOU_1383	30	254	153	360	0.0876946	0.603922	344	0.738372	0.444767	1516450	1516794	0.5
USA300HOU_1384	45	1008	979	930	0.252429	0.971259	563	1.79041	1.7389	1516808	1517371	0.5
USA300HOU_1385	32	1043	1188	470	0.288012	1.13889	350	2.98	3.39429	1517364	1517714	0.5
USA300HOU_1386	24	666	609	277	0.417478	0.914543	179	3.72067	3.40223	1517769	1517948	0.5
USA300HOU_1387	62	42	27	1860	0.289463	0.651163	626	0.0670927	0.043131	1518254	1518880	0.5
USA300HOU_1388	185	215	263	16154	0.0568852	1.22222	2183	0.0984883	0.120476	1518877	1521060	0.5
USA300HOU_1389	35	655	410	536	0.181235	0.626524	341	1.92082	1.20235	1521626	1521967	0.5
USA300HOU_1390	59	740	626	1490	0.0815366	0.846154	659	1.12291	0.949924	1521972	1522631	0.5
USA300HOU_1391	61	9	24	1741	0.10006	2.5	686	0.0131195	0.0349854	1522621	1523307	0.5
USA300HOU_1392	89	2304	2154	3661	0.19097	0.934924	1292	1.78328	1.66718	1523635	1524927	0.5
USA300HOU_1393	251	1884	1334	29490	0.0980183	0.708223	2693	0.699592	0.495358	1525249	1527942	0.5
USA300HOU_1394	93	31	34	4071	0.134184	1.09375	971	0.0319258	0.0350154	1527966	1528937	0.5
USA300HOU_1395	110	17	48	6038	0.478417	2.72222	1202	0.0141431	0.0399334	1528924	1530126	0.5
USA300HOU_1396	102	214	169	5118	0.403349	0.790698	1154	0.185442	0.146447	1530131	1531285	0.5
USA300HOU_1397	25	339	467	292	0.346532	1.37647	317	1.0694	1.47319	1531514	1531831	0.5
USA300HOU_1398	57	42	229	1623	0.495755	5.34884	707	0.0594059	0.323904	1532168	1532875	0.5
USA300HOU_1399	66	2237	2332	2091	0.346674	1.04245	587	3.8109	3.97274	1532920	1533507	0.5
USA300HOU_1400	56	1512	1328	1405	0.167657	0.878387	575	2.62957	2.30957	1533497	1534072	0.5
USA300HOU_1401	112	2435	2804	6184	0.427132	1.15148	1244	1.9574	2.25402	1534086	1535330	0.5
USA300HOU_1402	92	406	307	3710	0.0621803	0.756757	1298	0.312789	0.236518	1535337	1536635	0.5
USA300HOU_1403	104	320	330	5271	0.369806	1.03115	1064	0.300752	0.31015	1536645	1537709	0.5
USA300HOU_1404	99	390	294	4726	0.321368	0.754476	1166	0.334477	0.252144	1537735	1538901	0.5
USA300HOU_1405	29	452	462	396	0.351941	1.02208	200	2.26	2.31	1539287	1539487	0.5
USA300HOU_1406	34	1090	1203	549	0.363061	1.10357	449	2.42762	2.67929	1539696	1540145	0.5
USA300HOU_1407	69	7	4	2309	0.25195	0.625	959	0.00729927	0.00417101	1540237	1541196	0.5
USA300HOU_1408	53	28	14	1400	0.485003	0.517241	725	0.0386207	0.0193103	1541198	1541923	0.5
USA300HOU_1409	55	52	40	1340	0.080949	0.773585	572	0.0909091	0.0699301	1541926	1542498	0.5
USA300HOU_1410	17	1	2	144	0.5	1.5	272	0.00367647	0.00735294	1542929	1543201	0.5
USA300HOU_1411	80	1702	1471	2982	0.227507	0.864357	998	1.70541	1.47395	1543372	1544370	0.5
USA300HOU_1412	101	6	11	4898	0.117585	1.71429	1310	0.00458015	0.00839695	1544387	1545697	0.5
USA300HOU_1413	84	1860	1939	3428	0.375821	1.04245	1175	1.58298	1.65021	1545919	1547094	0.5
USA300HOU_1414	9	87	92	34	0.307448	1.05682	116	0.75	0.793103	1547659	1547775	0.5
USA300HOU_1415	51	11	10	1225	0.153704	0.916667	659	0.016692	0.0151745	1547806	1548465	0.5
USA300HOU_1416	91	2148	1838	3733	0.122456	0.855747	968	2.21901	1.89876	1548542	1549510	0.5
USA300HOU_1417	87	2209	2295	3594	0.281827	1.03891	986	2.24037	2.32759	1549625	1550611	0.5
USA300HOU_1418	10	120	86	44	0.333637	0.719008	116	1.03448	0.741379	1550772	1550888	0.5
USA300HOU_1419	82	130	84	2858	0.0153992	0.648855	1460	0.0890411	0.0575342	1551013	1552473	0.39881
USA300HOU_1420	112	2576	2566	6244	0.477403	0.99612	1379	1.86802	1.86077	1552626	1554005	0.5
USA300HOU_1421	90	2796	2885	3987	0.42907	1.03182	953	2.93389	3.02728	1553995	1554948	0.5
USA300HOU_1422	21	44	45	194	0.241121	1.02222	248	0.177419	0.181452	1555056	1555304	0.5
USA300HOU_1423	63	2608	2815	1977	0.487314	1.07934	545	4.78532	5.16514	1555410	1555955	0.5
USA300HOU_1424	5	60	82	11	0.457765	1.36066	119	0.504202	0.689076	1556234	1556353	0.5
USA300HOU_1425	89	1690	1674	3720	0.24145	0.990538	914	1.84902	1.83151	1556552	1557466	0.5
USA300HOU_1426	24	528	489	260	0.286787	0.926276	206	2.56311	2.37379	1557481	1557687	0.5
USA300HOU_1427	85	1613	1594	3361	0.216397	0.988228	938	1.71962	1.69936	1557680	1558618	0.5
USA300HOU_1428	85	1783	1831	3502	0.363946	1.02691	917	1.94438	1.99673	1558675	1559592	0.5
USA300HOU_1429	25	162	130	255	0.129295	0.803681	353	0.458924	0.368272	1559683	1560036	0.5
USA300HOU_1430	87	2495	2372	3434	0.142926	0.950721	977	2.55374	2.42784	1560117	1561094	0.5
USA300HOU_1431	85	1556	1567	3389	0.241628	1.00706	938	1.65885	1.67058	1561096	1562034	0.5
USA300HOU_1432	146	2962	3097	10473	0.397065	1.04556	1454	2.03714	2.12999	1562424	1563878	0.5
USA300HOU_1433	32	1345	1267	509	0.486521	0.942051	302	4.45364	4.19536	1563889	1564191	0.5
USA300HOU_1434	23	229	172	231	0.218988	0.752174	299	0.765886	0.575251	1564327	1564626	0.5
USA300HOU_1435	27	312	268	356	0.438919	0.859425	389	0.802057	0.688946	1564829	1565218	0.5
USA300HOU_1436	123	2825	2552	7032	0.167183	0.903397	1466	1.92701	1.74079	1565218	1566684	0.5
USA300HOU_1437	160	4324	4438	12055	0.182357	1.02636	1910	2.26387	2.32356	1566684	1568594	0.5
USA300HOU_1438	27	241	243	333	0.293215	1.00826	290	0.831034	0.837931	1568610	1568900	0.5
USA300HOU_1439	153	4920	5139	10636	0.0814349	1.0445	1583	3.10802	3.24637	1568900	1570483	0.5
USA300HOU_1440	86	2030	2212	3612	0.395353	1.08961	824	2.46359	2.68447	1570492	1571316	0.5
USA300HOU_1441	461	7779	7334	98811	0.0294584	0.942802	6200	1.25468	1.1829	1571316	1577516	0.5
USA300HOU_1442	11	106	89	58	0.460342	0.841121	158	0.670886	0.563291	1577530	1577688	0.5
USA300HOU_1443	24	604	620	271	0.369431	1.02645	350	1.72571	1.77143	1577730	1578080	0.5
USA300HOU_1444	36	589	587	622	0.385734	0.99661	455	1.29451	1.29011	1578138	1578593	0.5
USA300HOU_1445	54	1404	1637	1405	0.373019	1.16584	641	2.19033	2.55382	1578685	1579326	0.5
USA300HOU_1446	40	1436	1385	766	0.372973	0.964509	395	3.63544	3.50633	1579361	1579756	0.5
USA300HOU_1447	37	949	927	628	0.268783	0.976842	401	2.36658	2.31172	1579757	1580158	0.5
USA300HOU_1448	33	612	586	481	0.207504	0.957586	332	1.84337	1.76506	1580155	1580487	0.5
USA300HOU_1449	19	417	405	176	0.45084	0.971292	278	1.5	1.45683	1580499	1580777	0.5
USA300HOU_1450	91	1909	1944	4062	0.412034	1.01832	1208	1.5803	1.60927	1580846	1582054	0.5
USA300HOU_1451	64	1728	1648	1896	0.231382	0.95373	773	2.23545	2.13195	1582021	1582794	0.5
USA300HOU_1452	101	2012	1998	5083	0.483407	0.993045	1238	1.6252	1.61389	1582778	1584016	0.5
USA300HOU_1453	134	2735	2644	8270	0.126736	0.96674	1691	1.61739	1.56357	1584021	1585712	0.5
USA300HOU_1454	31	335	432	473	0.461491	1.28869	323	1.03715	1.33746	1585702	1586025	0.5
USA300HOU_1455	44	1138	1086	913	0.323301	0.954346	437	2.60412	2.48513	1586605	1587042	0.5
USA300HOU_1456	129	3462	3449	8309	0.492914	0.996246	1367	2.53255	2.52304	1587055	1588422	0.5
USA300HOU_1457	26	1185	1136	304	0.272097	0.958685	290	4.08621	3.91724	1588403	1588693	0.5
USA300HOU_1458	6	70	52	16	0.394411	0.746479	122	0.57377	0.42623	1588888	1589010	0.5
USA300HOU_1459	205	5261	5202	20218	0.25144	0.988788	2447	2.14998	2.12587	1589034	1591481	0.5
USA300HOU_1460	17	154	150	139	0.42963	0.974194	200	0.77	0.75	1591769	1591969	0.5
USA300HOU_1461	18	756	728	149	0.351275	0.963012	152	4.97368	4.78947	1592037	1592189	0.5
USA300HOU_1462	46	1193	1241	1038	0.440612	1.0402	386	3.09067	3.21503	1592186	1592572	0.5
USA300HOU_1463	23	281	354	248	0.359619	1.25887	236	1.19068	1.5	1592565	1592801	0.5
USA300HOU_1464	17	205	237	137	0.403022	1.15534	203	1.00985	1.16749	1592794	1592997	0.5
USA300HOU_1465	15	185	309	110	0.46671	1.66667	206	0.898058	1.5	1592994	1593200	0.5
USA300HOU_1466	38	481	528	655	0.237902	1.09751	536	0.897388	0.985075	1593237	1593773	0.5
USA300HOU_1467	19	260	284	179	0.494055	1.09195	257	1.01167	1.10506	1593766	1594023	0.5
USA300HOU_1468	21	474	538	195	0.266263	1.13474	263	1.80228	2.04563	1594029	1594292	0.5
USA300HOU_1469	16	363	318	113	0.298045	0.876374	200	1.815	1.59	1594286	1594486	0.5
USA300HOU_1470	20	296	351	178	0.276034	1.18519	257	1.15175	1.36576	1594489	1594746	0.5
USA300HOU_1471	23	693	505	225	0.194063	0.729107	401	1.72818	1.25935	1594746	1595147	0.5
USA300HOU_1472	20	235	233	191	0.408113	0.991525	185	1.27027	1.25946	1595147	1595332	0.5
USA300HOU_1473	150	2265	2014	10266	0.0869642	0.889232	1952	1.16035	1.03176	1595345	1597297	0.5
USA300HOU_1474	40	451	534	754	0.325436	1.18363	557	0.809695	0.958707	1597365	1597922	0.5
USA300HOU_1475	107	1109	1098	5412	0.239271	0.99009	1166	0.951115	0.941681	1597948	1599114	0.5
USA300HOU_1476	30	274	283	428	0.373816	1.03273	362	0.756906	0.781768	1599111	1599473	0.5
USA300HOU_1477	21	323	424	216	0.459156	1.31173	260	1.24231	1.63077	1599487	1599747	0.5
USA300HOU_1478	23	242	154	198	0.0586869	0.63786	302	0.801325	0.509934	1599752	1600054	0.5
USA300HOU_1479	24	103	159	277	0.40843	1.53846	317	0.324921	0.501577	1600047	1600364	0.5
USA300HOU_1480	16	200	241	116	0.331876	1.20398	161	1.24224	1.49689	1600457	1600618	0.5
USA300HOU_1481	25	701	664	285	0.295762	0.947293	263	2.6654	2.52471	1600630	1600893	0.5
USA300HOU_1482	20	197	207	155	0.109726	1.05051	215	0.916279	0.962791	1600918	1601133	0.5
USA300HOU_1483	25	757	704	274	0.229461	0.930079	239	3.16736	2.94561	1601180	1601419	0.5
USA300HOU_1484	17	331	262	126	0.26497	0.792169	176	1.88068	1.48864	1601416	1601592	0.5
USA300HOU_1485	17	367	399	139	0.438002	1.08696	191	1.92147	2.08901	1601676	1601867	0.5
USA300HOU_1486	21	1	6	198	0.144127	3.5	329	0.00303951	0.0182371	1602028	1602357	0.5
USA300HOU_1487	45	1513	1609	945	0.2938	1.06341	461	3.282	3.49024	1602370	1602831	0.5
USA300HOU_1488	31	1059	1172	459	0.38207	1.1066	434	2.44009	2.70046	1602849	1603283	0.5
USA300HOU_1489	71	2209	2146	2474	0.424265	0.971493	614	3.59772	3.49511	1603940	1604554	0.5
USA300HOU_1490	118	3698	3545	6788	0.369766	0.958637	1205	3.06888	2.94191	1604680	1605885	0.5
USA300HOU_1491	194	4252	4519	17848	0.184937	1.06278	2026	2.09872	2.2305	1605928	1607954	0.5
USA300HOU_1492	78	1660	1689	2787	0.181654	1.01746	929	1.78687	1.81808	1607947	1608876	0.5
USA300HOU_1493	147	3113	3649	10649	0.414837	1.17213	1694	1.83766	2.15407	1609121	1610815	0.5
USA300HOU_1494	59	325	367	1637	0.285623	1.12883	725	0.448276	0.506207	1610853	1611578	0.5
USA300HOU_1495	59	1151	1022	1596	0.217987	0.888021	737	1.56174	1.3867	1611711	1612448	0.5
USA300HOU_1496	69	455	256	1999	0.0435501	0.563596	755	0.602649	0.339073	1612976	1613731	0.5
USA300HOU_1497	43	737	537	854	0.267313	0.728997	506	1.45652	1.06126	1613799	1614305	0.5
USA300HOU_1498	78	10	4	2882	0.110415	0.454545	887	0.011274	0.00450958	1614383	1615270	0.5
USA300HOU_1499	30	44	70	440	0.441769	1.57778	449	0.0979955	0.155902	1615319	1615768	0.5
USA300HOU_1500	44	1000	1092	921	0.349352	1.09191	542	1.84502	2.01476	1615873	1616415	0.5
USA300HOU_1501	81	1917	1971	3199	0.392934	1.02815	908	2.11123	2.1707	1616497	1617405	0.5
USA300HOU_1502	23	757	781	256	0.434303	1.03166	248	3.05242	3.14919	1617621	1617869	0.5
USA300HOU_1503	56	1373	1276	1529	0.410208	0.929403	755	1.81854	1.69007	1617885	1618640	0.5
USA300HOU_1504	76	2259	2520	2851	0.447014	1.11549	815	2.77178	3.09202	1618782	1619597	0.5
USA300HOU_1505	75	25	26	2807	0.487402	1.03846	920	0.0271739	0.0282609	1619702	1620622	0.5
USA300HOU_1506	21	956	920	211	0.407372	0.962382	134	7.13433	6.86567	1620679	1620813	0.5
USA300HOU_1507	127	34	37	7943	0.270633	1.08571	1484	0.0229111	0.0249326	1620935	1622419	0.5
USA300HOU_1508	73	1297	1297	2432	0.178923	1	893	1.45241	1.45241	1622622	1623515	0.5
USA300HOU_1509	130	3164	3028	7739	0.117104	0.95703	1649	1.91874	1.83626	1623598	1625247	0.5
USA300HOU_1510	88	3050	3642	3793	0.408014	1.19403	1019	2.99313	3.57409	1625263	1626282	0.5
USA300HOU_1511	27	987	1176	344	0.367491	1.1913	371	2.66038	3.16981	1626476	1626847	0.5
USA300HOU_1512	108	111	68	5729	0.300428	0.616071	1406	0.0789474	0.0483642	1627066	1628472	0.5
USA300HOU_1513	86	1234	1425	3516	0.283982	1.15466	1133	1.08914	1.25772	1628540	1629673	0.5
USA300HOU_1514	22	941	798	226	0.360165	0.848195	179	5.25698	4.4581	1629936	1630115	0.5
USA300HOU_1515	98	2487	2356	4491	0.213543	0.947347	980	2.53776	2.40408	1630242	1631222	0.5
USA300HOU_1516	30	563	515	400	0.231129	0.914894	437	1.28833	1.17849	1631236	1631673	0.5
USA300HOU_1517	110	56	26	5544	0.0178065	0.473684	1274	0.043956	0.0204082	1632024	1633298	0.420437
USA300HOU_1518	77	16	11	2776	0.105696	0.705882	983	0.0162767	0.0111902	1633311	1634294	0.5
USA300HOU_1519	71	32	12	2204	0.0222329	0.393939	992	0.0322581	0.0120968	1634294	1635286	0.468556
USA300HOU_1520	109	28	5	5539	0.0319734	0.206897	1421	0.0197044	0.00351865	1635302	1636723	0.5
USA300HOU_1521	140	132	118	9189	0.0848422	0.894737	1679	0.0786182	0.0702799	1636874	1638553	0.5
USA300HOU_1522	45	80	86	952	0.271442	1.07407	461	0.173536	0.186551	1638569	1639030	0.5
USA300HOU_1523	78	146	94	2877	0.242594	0.646259	881	0.165721	0.106697	1639453	1640334	0.5
USA300HOU_1524	14	12	38	45	0.00263223	3	230	0.0521739	0.165217	1640312	1640542	0.100025
USA300HOU_1525	106	822	1902	4367	0.00225258	2.31227	1337	0.614809	1.42259	1640535	1641872	0.0887391
USA300HOU_1526	36	36	45	585	0.200383	1.24324	389	0.092545	0.115681	1641889	1642278	0.5
USA300HOU_1527	36	450	531	593	0.25814	1.1796	362	1.24309	1.46685	1642338	1642700	0.5
USA300HOU_1528	102	9	15	5104	0.269252	1.6	1355	0.00664207	0.0110701	1642715	1644070	0.5
USA300HOU_1529	27	10	17	339	0.17042	1.63636	464	0.0215517	0.0366379	1644070	1644534	0.5
USA300HOU_1530	43	111	74	741	0.0179625	0.669643	557	0.199282	0.132855	1645008	1645565	0.420437
USA300HOU_1531	103	2939	3015	5257	0.456397	1.02585	1061	2.77003	2.84166	1645591	1646652	0.5
USA300HOU_1532	48	30	23	1017	0.0829665	0.774194	581	0.0516351	0.0395869	1646757	1647338	0.5
USA300HOU_1533	24	415	348	265	0.320133	0.838942	218	1.90367	1.59633	1647352	1647570	0.5
USA300HOU_1534	62	60	22	1635	0.0173182	0.377049	830	0.0722892	0.026506	1647634	1648464	0.420437
USA300HOU_1535	36	2504	2077	638	0.459427	0.829541	386	6.48705	5.38083	1648622	1649008	0.5
USA300HOU_1536	125	5317	5256	7770	0.470642	0.98853	1472	3.61209	3.57065	1649373	1650845	0.5
USA300HOU_1537	106	5286	4822	5338	0.26498	0.912238	1355	3.90111	3.55867	1650838	1652193	0.5
USA300HOU_1538	89	2695	2488	3891	0.420186	0.92322	1091	2.47021	2.28048	1652204	1653295	0.5
USA300HOU_1539	54	267	270	1390	0.328654	1.01119	524	0.509542	0.515267	1653454	1653978	0.5
USA300HOU_1540	17	608	690	139	0.43784	1.13465	143	4.25175	4.82517	1653968	1654111	0.5
USA300HOU_1541	58	1428	1483	1640	0.40884	1.03849	497	2.87324	2.9839	1654211	1654708	0.5
USA300HOU_1542	26	345	502	299	0.242232	1.45376	299	1.15385	1.67893	1654626	1654925	0.5
USA300HOU_1543	52	682	734	1296	0.35665	1.07613	446	1.52915	1.64574	1654912	1655358	0.5
USA300HOU_1544	28	548	533	370	0.357346	0.972678	311	1.76206	1.71383	1655336	1655647	0.5
USA300HOU_1545	129	3061	2994	7730	0.159776	0.978119	1070	2.86075	2.79813	1655661	1656731	0.5
USA300HOU_1546	89	1727	1964	3873	0.398055	1.13715	974	1.7731	2.01643	1656703	1657677	0.5
USA300HOU_1547	58	2072	2087	1647	0.424123	1.00724	623	3.32584	3.34992	1657729	1658352	0.5
USA300HOU_1548	29	766	735	395	0.347943	0.959583	329	2.32827	2.23404	1658349	1658678	0.5
USA300HOU_1549	85	2706	2639	3201	0.0990599	0.975249	986	2.74442	2.67647	1658678	1659664	0.5
USA300HOU_1550	20	733	516	188	0.382156	0.70436	203	3.61084	2.54187	1659661	1659864	0.5
USA300HOU_1551	154	175	81	10573	0.0140533	0.465909	1463	0.119617	0.0553657	1659845	1661308	0.377952
USA300HOU_1552	46	73	47	837	0.0171803	0.648649	539	0.135436	0.0871985	1661320	1661859	0.420437
USA300HOU_1553	9	442	468	39	0.482374	1.05869	149	2.96644	3.14094	1662068	1662217	0.5
USA300HOU_1554	175	3119	4962	14560	0.208265	1.59071	2075	1.50313	2.39133	1662330	1664405	0.5
USA300HOU_1555	48	893	898	1095	0.338584	1.00559	599	1.49082	1.49917	1664526	1665125	0.5
USA300HOU_1556	43	901	651	815	0.166158	0.722838	410	2.19756	1.5878	1665402	1665812	0.5
USA300HOU_1557	94	1413	1137	4188	0.267611	0.804809	872	1.62041	1.3039	1665799	1666671	0.5
USA300HOU_1558	67	940	751	1954	0.0912849	0.79915	767	1.22555	0.97914	1666704	1667471	0.5
USA300HOU_1559	70	934	1012	2349	0.335401	1.08342	890	1.04944	1.13708	1667615	1668505	0.5
USA300HOU_1560	120	322	109	5318	4.32393e-05	0.340557	1346	0.239227	0.0809807	1668515	1669861	0.00268756
USA300HOU_1561	100	2370	2475	4777	0.292127	1.04429	1100	2.15455	2.25	1669975	1671075	0.5
USA300HOU_1562	54	21	14	1403	0.232421	0.681818	677	0.0310192	0.0206795	1671078	1671755	0.5
USA300HOU_1563	75	11	9	2777	0.374608	0.833333	1106	0.00994575	0.00813743	1671886	1672992	0.5
USA300HOU_1564	141	67	56	9666	0.22025	0.838235	1799	0.0372429	0.0311284	1673216	1675015	0.5
USA300HOU_1565	67	749	733	2163	0.355353	0.978667	818	0.915648	0.896088	1675076	1675894	0.5
USA300HOU_1566	97	15	17	4704	0.5	1.125	1391	0.0107836	0.0122214	1676863	1678254	0.5
USA300HOU_1567	69	15	5	2203	0.0812137	0.375	752	0.0199468	0.00664894	1678404	1679156	0.5
USA300HOU_1568	76	47	45	2844	0.384768	0.958333	899	0.0522803	0.0500556	1679178	1680077	0.5
USA300HOU_1569	31	1	7	433	0.0805214	4	404	0.00247525	0.0173267	1680078	1680482	0.5
USA300HOU_1570	41	301	240	809	0.374798	0.798013	344	0.875	0.697674	1680493	1680837	0.5
USA300HOU_1571	43	9	1	837	0.0453218	0.2	467	0.0192719	0.00214133	1680840	1681307	0.5
USA300HOU_1572	81	875	582	2977	0.133545	0.665525	947	0.92397	0.614572	1681308	1682255	0.5
USA300HOU_1573	48	1046	1386	1136	0.455912	1.32474	698	1.49857	1.98567	1682559	1683257	0.5
USA300HOU_1574	78	1910	1907	2929	0.343749	0.99843	989	1.93124	1.92821	1683274	1684263	0.5
USA300HOU_1575	61	1780	1766	1711	0.221283	0.992139	707	2.51768	2.49788	1684281	1684988	0.5
USA300HOU_1576	15	6	0	97	0.0821971	0.142857	176	0.0340909	0	1685208	1685384	0.5
USA300HOU_1577	102	3324	3906	4948	0.272775	1.17504	1346	2.46954	2.90193	1685677	1687023	0.5
USA300HOU_1578	60	830	1202	1737	0.369038	1.44765	761	1.09067	1.5795	1687030	1687791	0.5
USA300HOU_1579	75	3569	2960	2632	0.248852	0.829412	938	3.8049	3.15565	1687784	1688722	0.5
USA300HOU_1580	80	138	119	3149	0.419201	0.863309	1139	0.121159	0.104478	1688726	1689865	0.5
USA300HOU_1581	142	371	302	9230	0.0699507	0.814516	1832	0.202511	0.164847	1690001	1691833	0.5
USA300HOU_1582	38	26	49	656	0.193824	1.85185	626	0.0415335	0.0782748	1691902	1692528	0.5
USA300HOU_1583	90	4536	4570	3776	0.216923	1.00749	977	4.64278	4.67758	1692560	1693537	0.5
USA300HOU_1584	110	2927	3143	5892	0.368195	1.07377	1157	2.52982	2.71651	1693637	1694794	0.5
USA300HOU_1585	5	71	64	11	0.458154	0.902778	128	0.554688	0.5	1695013	1695141	0.5
USA300HOU_1586	157	635	596	12061	0.362503	0.938679	1823	0.348327	0.326934	1695324	1697147	0.5
USA300HOU_1587	21	395	510	215	0.449905	1.2904	251	1.57371	2.03187	1697493	1697744	0.5
USA300HOU_1588	90	18	15	3746	0.0596724	0.842105	974	0.0184805	0.0154004	1697789	1698763	0.5
USA300HOU_1589	249	8289	8215	30011	0.26707	0.991074	2201	3.76602	3.73239	1698820	1701021	0.5
USA300HOU_1590	42	950	1143	858	0.417823	1.20294	470	2.02128	2.43191	1701026	1701496	0.5
USA300HOU_1591	57	1642	1683	1606	0.460323	1.02495	686	2.39359	2.45335	1701579	1702265	0.5
USA300HOU_1592	49	3074	2894	1109	0.258271	0.941463	716	4.2933	4.0419	1702305	1703021	0.5
USA300HOU_1593	31	811	634	407	0.152644	0.78202	353	2.29745	1.79603	1703024	1703377	0.5
USA300HOU_1594	57	1632	1796	1573	0.386112	1.10043	584	2.79452	3.07534	1703378	1703962	0.5
USA300HOU_1595	48	3	2	1128	0.327287	0.75	569	0.00527241	0.00351494	1703952	1704521	0.5
USA300HOU_1596	28	6	0	350	0.0406982	0.142857	290	0.0206897	0	1704524	1704814	0.5
USA300HOU_1597	81	635	832	3141	0.314494	1.30975	806	0.787841	1.03226	1704818	1705624	0.5
USA300HOU_1598	90	9	4	3868	0.114756	0.5	1100	0.00818182	0.00363636	1705638	1706738	0.5
USA300HOU_1599	54	2	0	1404	0.0796081	0.333333	527	0.00379507	0	1706739	1707266	0.5
USA300HOU_1600	55	39	30	1300	0.0247824	0.775	686	0.0568513	0.0437318	1707286	1707972	0.5
USA300HOU_1601	17	294	313	133	0.349113	1.06441	161	1.82609	1.9441	1708018	1708179	0.5
USA300HOU_1602	31	1737	1920	471	0.448952	1.10529	269	6.45725	7.13755	1708286	1708555	0.5
USA300HOU_1603	65	1938	1973	2107	0.491587	1.01805	704	2.75284	2.80256	1708757	1709461	0.5
USA300HOU_1604	128	5176	5121	7814	0.260783	0.989376	1220	4.24262	4.19754	1709923	1711143	0.5
USA300HOU_1605	53	487	484	1270	0.189634	0.993852	752	0.647606	0.643617	1712674	1713426	0.5
USA300HOU_1606	101	1828	1823	4766	0.203465	0.997266	1361	1.34313	1.33946	1713426	1714787	0.5
USA300HOU_1607	31	857	1005	464	0.413093	1.17249	449	1.90869	2.23831	1714801	1715250	0.5
USA300HOU_1608	84	1378	1584	3312	0.243782	1.14938	1010	1.36436	1.56832	1715252	1716262	0.5
USA300HOU_1609	68	2528	2335	1982	0.0732911	0.923685	734	3.44414	3.1812	1716252	1716986	0.5
USA300HOU_1610	29	36	36	396	0.321201	1	476	0.0756303	0.0756303	1717312	1717788	0.5
USA300HOU_1611	59	977	1395	1729	0.477304	1.4274	623	1.56822	2.23917	1717816	1718439	0.5
USA300HOU_1612	91	1289	2107	4015	0.358364	1.63411	1268	1.01656	1.66167	1718439	1719707	0.5
USA300HOU_1613	69	1332	1992	2182	0.198479	1.49512	929	1.4338	2.14424	1719719	1720648	0.5
USA300HOU_1614	62	1225	1509	1885	0.426188	1.23165	638	1.92006	2.3652	1720645	1721283	0.5
USA300HOU_1615	21	892	225	150	0.0368713	0.25308	308	2.8961	0.730519	1721568	1721876	0.5
USA300HOU_1616	39	4	11	739	0.336007	2.4	428	0.00934579	0.0257009	1721891	1722319	0.5
USA300HOU_1617	23	7	0	230	0.0404909	0.125	260	0.0269231	0	1722323	1722583	0.5
USA300HOU_1618	188	21	25	16825	0.026507	1.18182	2633	0.00797569	0.00949487	1722646	1725279	0.5
USA300HOU_1619	208	1155	1234	20916	0.257429	1.06834	2477	0.46629	0.498183	1725619	1728096	0.5
USA300HOU_1620	60	801	780	1790	0.480657	0.973815	668	1.1991	1.16766	1728098	1728766	0.5
USA300HOU_1621	82	4	5	3360	0.494726	1.2	1118	0.00357782	0.00447227	1729228	1730346	0.5
USA300HOU_1622	81	10	5	3158	0.152597	0.545455	1142	0.00875657	0.00437828	1730347	1731489	0.5
USA300HOU_1623	78	2751	2856	2933	0.349658	1.03815	1013	2.7157	2.81935	1731801	1732814	0.5
USA300HOU_1624	15	157	218	106	0.409145	1.38608	146	1.07534	1.49315	1733051	1733197	0.5
USA300HOU_1625	14	159	162	93	0.417426	1.01875	182	0.873626	0.89011	1733237	1733419	0.5
USA300HOU_1626	63	2630	2490	1891	0.323947	0.946788	773	3.40233	3.22122	1735461	1736234	0.5
USA300HOU_1627	17	1353	1203	133	0.350861	0.889217	128	10.5703	9.39844	1736234	1736362	0.5
USA300HOU_1628	126	29	28	7897	0.444941	0.966667	1766	0.0164213	0.015855	1736695	1738461	0.5
USA300HOU_1629	114	32	24	6449	0.410342	0.757576	1262	0.0253566	0.0190174	1738477	1739739	0.5
USA300HOU_1630	77	51	7	2588	0.0113508	0.153846	875	0.0582857	0.008	1740200	1741075	0.32069
USA300HOU_1631	38	5	4	687	0.221641	0.833333	452	0.0110619	0.00884956	1741072	1741524	0.5
USA300HOU_1632	179	353	403	15158	0.125901	1.14124	2210	0.159729	0.182353	1741536	1743746	0.5
USA300HOU_1633	49	640	826	1189	0.468572	1.29017	518	1.23552	1.59459	1744153	1744671	0.5
USA300HOU_1634	186	2737	2887	17032	0.397447	1.05478	2273	1.20414	1.27013	1744693	1746966	0.5
USA300HOU_1635	11	681	555	57	0.421807	0.815249	122	5.58197	4.54918	1746917	1747039	0.5
USA300HOU_1636	202	1543	3718	16780	0.000769724	2.40868	2279	0.677051	1.63142	1747169	1749448	0.0364558
USA300HOU_1637	25	2509	2294	307	0.465191	0.914343	260	9.65	8.82308	1749723	1749983	0.5
USA300HOU_1638	86	3339	3867	3600	0.382782	1.15808	1139	2.93152	3.39508	1750002	1751141	0.5
USA300HOU_1639	88	2402	2420	3864	0.491059	1.00749	1025	2.34341	2.36098	1751164	1752189	0.5
USA300HOU_1640	81	11	7	3203	0.247425	0.666667	1004	0.0109562	0.00697211	1752191	1753195	0.5
USA300HOU_1641	51	78	46	1252	0.297479	0.594937	602	0.129568	0.076412	1753227	1753829	0.5
USA300HOU_1642	47	406	438	1083	0.434667	1.07862	455	0.892308	0.962637	1753843	1754298	0.5
USA300HOU_1643	104	7	8	5407	0.49876	1.125	1292	0.00541796	0.00619195	1754311	1755603	0.5
USA300HOU_1644	22	11	17	242	0.490613	1.5	284	0.0387324	0.0598592	1755958	1756242	0.5
USA300HOU_1645	26	4	2	324	0.314414	0.6	320	0.0125	0.00625	1756254	1756574	0.5
USA300HOU_1646	24	1	1	288	0.488121	1	308	0.00324675	0.00324675	1756580	1756888	0.5
USA300HOU_1647	68	2754	3635	2311	0.5	1.31978	530	5.19623	6.85849	1757055	1757585	0.5
USA300HOU_1648	75	1820	2350	2551	0.16156	1.29105	842	2.16152	2.79097	1757585	1758427	0.5
USA300HOU_1649	3	62	51	3	0.328953	0.825397	119	0.521008	0.428571	1758627	1758746	0.5
USA300HOU_1650	45	1423	1435	932	0.259704	1.00843	473	3.00846	3.03383	1758820	1759293	0.5
USA300HOU_1651	32	571	554	488	0.374568	0.97028	284	2.01056	1.9507	1759767	1760051	0.5
USA300HOU_1652	51	964	1011	1164	0.177857	1.0487	671	1.43666	1.50671	1760119	1760790	0.5
USA300HOU_1653	85	3089	3074	3526	0.394197	0.995146	707	4.36917	4.34795	1760802	1761509	0.5
USA300HOU_1654	117	10	9	6840	0.493324	0.909091	1271	0.00786782	0.00708104	1761779	1763050	0.5
USA300HOU_1655	221	77	36	24297	0.409492	0.474359	2630	0.0292776	0.0136882	1763063	1765693	0.5
USA300HOU_1656	50	933	864	1205	0.374558	0.926124	560	1.66607	1.54286	1766096	1766656	0.5
USA300HOU_1657	112	2853	3037	6063	0.331944	1.06447	1073	2.6589	2.83038	1766879	1767952	0.5
USA300HOU_1658	8	208	262	31	0.47873	1.25837	101	2.05941	2.59406	1767986	1768087	0.5
USA300HOU_1659	108	720	826	5807	0.478071	1.14702	1286	0.559876	0.642302	1768148	1769434	0.5
USA300HOU_1660	71	51	41	2454	0.313148	0.807692	974	0.0523614	0.0420945	1769482	1770456	0.5
USA300HOU_1661	53	20	33	1364	0.349357	1.61905	668	0.0299401	0.0494012	1770459	1771127	0.5
USA300HOU_1662	84	32	49	3402	0.235278	1.51515	926	0.0345572	0.0529158	1771149	1772075	0.5
USA300HOU_1663	96	797	1042	4414	0.301015	1.30702	815	0.977914	1.27853	1772117	1772932	0.5
USA300HOU_1664	103	69	66	5110	0.223096	0.957143	1346	0.051263	0.0490342	1772954	1774300	0.5
USA300HOU_1665	59	7	8	1740	0.5	1.125	590	0.0118644	0.0135593	1774517	1775107	0.5
USA300HOU_1666	91	333	357	4037	0.330893	1.07186	1262	0.263867	0.282884	1775261	1776523	0.5
USA300HOU_1667	91	1376	1814	4100	0.454617	1.31808	1301	1.05765	1.39431	1776674	1777975	0.5
USA300HOU_1668	136	18	29	9044	0.198007	1.57895	1493	0.0120563	0.019424	1781224	1782717	0.5
USA300HOU_1669	149	31	49	10652	0.0725003	1.5625	1937	0.0160041	0.0252969	1783143	1785080	0.5
USA300HOU_1670	17	32	24	138	0.403589	0.757576	122	0.262295	0.196721	1785278	1785400	0.5
USA300HOU_1671	68	5	4	2310	0.493611	0.833333	920	0.00543478	0.00434783	1785493	1786413	0.5
USA300HOU_1672	105	5	5	5462	0.374314	1	1400	0.00357143	0.00357143	1786413	1787813	0.5
USA300HOU_1673	29	14	11	405	0.370687	0.8	470	0.0297872	0.0234043	1787814	1788284	0.5
USA300HOU_1674	89	647	584	3710	0.227171	0.902778	1025	0.63122	0.569756	1788494	1789519	0.5
USA300HOU_1675	53	48	76	1379	0.399137	1.57143	623	0.0770465	0.12199	1789689	1790312	0.5
USA300HOU_1676	78	1711	1563	2749	0.146715	0.913551	872	1.96216	1.79243	1790328	1791200	0.5
USA300HOU_1677	237	1517	3454	21554	4.64545e-06	2.27602	2630	0.576806	1.31331	1791216	1793846	0.000360926
USA300HOU_1678	170	5665	6083	14279	0.424897	1.07377	1502	3.77164	4.04993	1794140	1795642	0.5
USA300HOU_1679	150	1125	1463	10862	0.295258	1.30018	1664	0.676082	0.879207	1796126	1797790	0.5
USA300HOU_1680	68	678	698	2258	0.394127	1.02946	704	0.963068	0.991477	1797787	1798491	0.5
USA300HOU_1681	100	203	199	4553	0.0958608	0.980392	1268	0.160095	0.15694	1798881	1800149	0.5
USA300HOU_1682	93	4729	4184	4267	0.438428	0.884778	1121	4.21855	3.73238	1800198	1801319	0.5
USA300HOU_1683	127	1219	118	3718	7.25643e-16	0.097541	1361	0.895665	0.086701	1801667	1803028	6.9987e-14
USA300HOU_1684	143	689	820	9819	0.211089	1.18986	1757	0.392146	0.466705	1805353	1807110	0.5
USA300HOU_1685	71	4	4	2487	0.359792	1	968	0.00413223	0.00413223	1807132	1808100	0.5
USA300HOU_1686	72	6	4	2588	0.485946	0.714286	944	0.00635593	0.00423729	1808369	1809313	0.5
USA300HOU_1687	64	4	6	2015	0.347115	1.4	857	0.00466744	0.00700117	1809313	1810170	0.5
USA300HOU_1688	112	1285	787	5519	0.0554986	0.612753	1229	1.04557	0.640358	1810365	1811594	0.5
USA300HOU_1689	265	132	131	34590	0.254131	0.992481	3197	0.0412887	0.0409759	1812044	1815241	0.5
USA300HOU_1690	71	115	144	2358	0.221147	1.25	941	0.12221	0.153029	1815262	1816203	0.5
USA300HOU_1691	122	2460	2716	7304	0.400643	1.10402	1298	1.89522	2.09245	1816464	1817762	0.5
USA300HOU_1692	33	643	778	538	0.47171	1.20963	413	1.5569	1.88378	1817967	1818380	0.5
USA300HOU_1693	50	1556	1747	1225	0.4321	1.12267	689	2.25835	2.53556	1818685	1819374	0.5
USA300HOU_1694	85	2952	2984	3305	0.167149	1.01084	1055	2.7981	2.82844	1819549	1820604	0.5
USA300HOU_1695	9	526	645	38	0.429838	1.22581	98	5.36735	6.58163	1820698	1820796	0.5
USA300HOU_1696	95	3351	3589	4456	0.441473	1.071	1118	2.99732	3.2102	1820920	1822038	0.5
USA300HOU_1697	36	600	529	588	0.251846	0.881864	500	1.2	1.058	1822179	1822679	0.5
USA300HOU_1698	98	22	21	4415	0.032009	0.956522	1202	0.0183028	0.0174709	1822925	1824127	0.5
USA300HOU_1699	77	1186	1407	2954	0.484823	1.18618	947	1.25238	1.48574	1824215	1825162	0.5
USA300HOU_1700	35	600	732	603	0.45982	1.21963	494	1.21457	1.48178	1825285	1825779	0.5
USA300HOU_1701	82	3715	3276	3243	0.347294	0.881862	770	4.82468	4.25455	1825877	1826647	0.5
USA300HOU_1702	103	3297	3289	5159	0.365701	0.997574	1223	2.69583	2.68929	1826691	1827914	0.5
USA300HOU_1703	109	5189	5401	5676	0.284717	1.04085	1139	4.55575	4.74188	1827914	1829053	0.5
USA300HOU_1704	18	1531	1498	151	0.368838	0.97846	140	10.9357	10.7	1829211	1829351	0.5
USA300HOU_1705	136	74	5	7442	1.13329e-06	0.08	1694	0.0436836	0.00295159	1829425	1831119	9.6055e-05
USA300HOU_1706	32	884	742	409	0.0842367	0.839548	464	1.90517	1.59914	1831256	1831720	0.5
USA300HOU_1707	47	25	3	1006	0.0829231	0.153846	602	0.0415282	0.00498339	1831964	1832566	0.5
USA300HOU_1708	28	648	555	390	0.493434	0.856703	254	2.55118	2.18504	1832639	1832893	0.5
USA300HOU_1709	52	1992	1798	1225	0.204624	0.902659	743	2.68102	2.41992	1832782	1833525	0.5
USA300HOU_1710	29	709	604	394	0.344248	0.852113	446	1.58969	1.35426	1833605	1834051	0.5
USA300HOU_1711	98	2225	2041	4428	0.16847	0.917341	1160	1.9181	1.75948	1834165	1835325	0.5
USA300HOU_1712	137	3060	2823	8988	0.270591	0.922574	1604	1.90773	1.75998	1835312	1836916	0.5
USA300HOU_1713	5	188	205	12	0.5	1.08995	110	1.70909	1.86364	1836888	1836998	0.5
USA300HOU_1714	105	2504	2215	4973	0.108382	0.884631	1130	2.21593	1.96018	1837066	1838196	0.5
USA300HOU_1715	137	4431	4353	8866	0.213059	0.982401	1466	3.02251	2.9693	1838303	1839769	0.5
USA300HOU_1716	105	2078	1924	5381	0.381949	0.925926	1274	1.63108	1.5102	1840686	1841960	0.5
USA300HOU_1717	103	52	64	5255	0.384368	1.22642	1262	0.0412044	0.0507132	1842054	1843316	0.5
USA300HOU_1718	92	4785	5295	4124	0.382098	1.10656	905	5.28729	5.85083	1843698	1844603	0.5
USA300HOU_1719	6	8	1	17	0.5	0.222222	92	0.0869565	0.0108696	1844583	1844675	0.5
USA300HOU_1720	209	4074	3802	20411	0.118204	0.933252	2687	1.51619	1.41496	1844806	1847493	0.5
USA300HOU_1721	133	3460	3359	8462	0.270459	0.970818	1700	2.03529	1.97588	1847789	1849489	0.5
USA300HOU_1722	133	4668	4217	8356	0.216216	0.903405	1706	2.73623	2.47186	1849896	1851602	0.5
USA300HOU_1723	49	1063	979	1031	0.102952	0.921053	632	1.68196	1.54905	1851771	1852403	0.5
USA300HOU_1724	106	3080	2974	5516	0.408526	0.965596	1169	2.63473	2.54405	1852428	1853597	0.5
USA300HOU_1725	87	346	264	3219	0.0317964	0.763689	989	0.349848	0.266936	1853695	1854684	0.5
USA300HOU_1726	13	69	66	84	0.5	0.957143	113	0.610619	0.584071	1854757	1854870	0.5
USA300HOU_1727	88	472	418	3792	0.403794	0.885835	1091	0.432631	0.383135	1855224	1856315	0.5
USA300HOU_1728	79	1499	1394	2844	0.164548	0.93	1358	1.10383	1.02651	1857015	1858373	0.5
USA300HOU_1729	42	386	272	664	0.0183718	0.705426	491	0.786151	0.553971	1858447	1858938	0.421195
USA300HOU_1730	117	16	12	6554	0.129545	0.764706	1313	0.0121858	0.00913938	1859012	1860325	0.5
USA300HOU_1731	266	176	59	29731	9.01847e-07	0.338983	3824	0.0460251	0.0154289	1860349	1864173	7.8827e-05
USA300HOU_1732	53	46	9	1248	0.0706667	0.212766	596	0.0771812	0.0151007	1864194	1864790	0.5
USA300HOU_1733	76	31	11	2680	0.101063	0.375	842	0.0368171	0.0130641	1864819	1865661	0.5
USA300HOU_1734	26	889	918	314	0.334108	1.03258	311	2.85852	2.95177	1865776	1866087	0.5
USA300HOU_1735	92	3562	3382	3940	0.208205	0.949481	1076	3.31041	3.14312	1866152	1867228	0.5
USA300HOU_1736	36	732	233	431	0.00656293	0.319236	311	2.3537	0.749196	1867315	1867626	0.213481
USA300HOU_1737	66	2794	2664	2108	0.375082	0.953488	842	3.31829	3.1639	1867751	1868593	0.5
USA300HOU_1738	53	2454	2676	1368	0.409281	1.09043	644	3.81056	4.15528	1869063	1869707	0.5
USA300HOU_1739	61	22	22	1853	0.47211	1	800	0.0275	0.0275	1869722	1870522	0.5
USA300HOU_1740	9	16	13	36	0.34773	0.823529	95	0.168421	0.136842	1870857	1870952	0.5
USA300HOU_1741	76	2486	2595	2867	0.469802	1.04383	848	2.9316	3.06014	1871063	1871911	0.5
USA300HOU_1742	111	3320	3479	5946	0.326423	1.04788	1409	2.35628	2.46913	1871915	1873324	0.5
USA300HOU_1743	41	1576	1502	836	0.485035	0.953075	422	3.7346	3.55924	1874074	1874496	0.5
USA300HOU_1744	61	4037	4236	1805	0.388952	1.04928	695	5.80863	6.09496	1874513	1875208	0.5
USA300HOU_1745	195	24	36	18442	0.109421	1.48	1661	0.0144491	0.0216737	1875205	1876866	0.5
USA300HOU_1746	101	2102	1973	4821	0.248753	0.938659	1268	1.65773	1.55599	1877273	1878541	0.5
USA300HOU_1747	473	10844	11049	108160	0.186642	1.0189	6560	1.65305	1.6843	1878658	1885218	0.5
USA300HOU_1748	27	846	934	347	0.383229	1.1039	311	2.72026	3.00322	1885544	1885855	0.5
USA300HOU_1749	200	70	64	19697	0.280234	0.915493	2417	0.0289615	0.0264791	1885877	1888294	0.5
USA300HOU_1750	105	4478	4309	5227	0.257574	0.962268	1181	3.7917	3.6486	1888582	1889763	0.5
USA300HOU_1751	73	2591	2963	2580	0.371028	1.14352	953	2.71878	3.10913	1889873	1890826	0.5
USA300HOU_1752	44	2089	2166	953	0.452724	1.03684	563	3.71048	3.84725	1890823	1891386	0.5
USA300HOU_1753	41	2395	1968	784	0.301139	0.821786	500	4.79	3.936	1891506	1892006	0.5
USA300HOU_1754	61	2135	2161	1837	0.452965	1.01217	712	2.9986	3.03511	1892427	1893139	0.5
USA300HOU_1755	73	1991	2660	2439	0.188089	1.33584	827	2.4075	3.21644	1893486	1894313	0.5
USA300HOU_1756	87	3943	3639	3773	0.486737	0.922921	1001	3.93906	3.63536	1894547	1895548	0.5
USA300HOU_1757	37	790	901	667	0.428484	1.14033	464	1.70259	1.94181	1895670	1896134	0.5
USA300HOU_1758	97	2775	2478	4389	0.208397	0.893012	1181	2.3497	2.09822	1896147	1897328	0.5
USA300HOU_1759	53	1351	1297	1346	0.355927	0.960059	632	2.13766	2.05222	1897339	1897971	0.5
USA300HOU_1760	78	2610	2664	3023	0.474374	1.02068	1043	2.5024	2.55417	1897978	1899021	0.5
USA300HOU_1761	138	5267	5453	9100	0.261246	1.03531	1502	3.50666	3.63049	1899502	1901004	0.5
USA300HOU_1762	19	423	383	165	0.333532	0.90566	119	3.55462	3.21849	1901027	1901146	0.5
USA300HOU_1763	143	4705	4552	9767	0.254836	0.967488	1292	3.64164	3.52322	1901841	1903133	0.5
USA300HOU_1764	31	1236	1246	470	0.44574	1.00808	395	3.12911	3.15443	1903151	1903546	0.5
USA300HOU_1765	74	103	163	2697	0.423514	1.57692	854	0.120609	0.190867	1903841	1904695	0.5
USA300HOU_1766	54	3181	3274	1407	0.37765	1.02923	548	5.80474	5.97445	1905316	1905864	0.5
USA300HOU_1767	39	1320	1079	631	0.0985148	0.817562	443	2.97968	2.43567	1905977	1906420	0.5
USA300HOU_1768	49	1588	1404	997	0.0730226	0.884204	443	3.58465	3.1693	1906407	1906850	0.5
USA300HOU_1769	72	1905	1993	2531	0.40302	1.04617	635	3	3.13858	1907146	1907781	0.5
USA300HOU_1770	55	1894	1469	1381	0.214354	0.775726	713	2.65638	2.06031	1908221	1908934	0.5
USA300HOU_1771	33	671	563	529	0.424631	0.839286	302	2.22185	1.86424	1909194	1909496	0.5
USA300HOU_1772	38	2016	2076	678	0.323028	1.02975	443	4.55079	4.68623	1909674	1910117	0.5
USA300HOU_1773	34	479	409	568	0.451686	0.854167	353	1.35694	1.15864	1910114	1910467	0.5
USA300HOU_1774	79	1957	1944	3103	0.476257	0.993361	977	2.00307	1.98976	1910869	1911846	0.5
USA300HOU_1775	60	1685	1390	1764	0.426903	0.82503	833	2.02281	1.66867	1912550	1913383	0.5
USA300HOU_1776	75	281	250	2669	0.285606	0.890071	908	0.309471	0.27533	1913595	1914503	0.5
USA300HOU_1777	78	5	8	2964	0.236147	1.5	1193	0.00419111	0.00670578	1914628	1915821	0.5
USA300HOU_1778	120	1061	963	6119	0.0177043	0.907721	1592	0.666457	0.604899	1916192	1917784	0.420437
USA300HOU_1779	42	2091	2213	872	0.467863	1.05832	401	5.21446	5.5187	1917920	1918321	0.5
USA300HOU_1780	52	1038	1204	1285	0.333031	1.15977	770	1.34805	1.56364	1918780	1919550	0.5
USA300HOU_1781	40	689	823	745	0.292565	1.1942	479	1.43841	1.71816	1919531	1920010	0.5
USA300HOU_1782	15	282	315	110	0.47502	1.11661	257	1.09728	1.22568	1920070	1920327	0.5
USA300HOU_1783	67	482	394	2155	0.337181	0.817805	1001	0.481518	0.393606	1920324	1921325	0.5
USA300HOU_1784	111	137	49	5025	0.000929082	0.362319	1478	0.0926928	0.0331529	1921330	1922808	0.0419136
USA300HOU_1785	50	2567	2291	1111	0.169175	0.892523	482	5.32573	4.75311	1922967	1923449	0.5
USA300HOU_1786	41	831	937	788	0.313292	1.1274	650	1.27846	1.44154	1923725	1924375	0.5
USA300HOU_1787	78	1711	1356	2846	0.241837	0.79264	995	1.7196	1.36281	1924456	1925451	0.5
USA300HOU_1788	44	1515	1613	899	0.283413	1.06464	626	2.42013	2.57668	1925527	1926153	0.5
USA300HOU_1789	28	1159	1013	358	0.292818	0.874138	344	3.36919	2.94477	1926194	1926538	0.5
USA300HOU_1790	55	2034	1974	1448	0.351757	0.970516	551	3.69147	3.58258	1926636	1927187	0.5
USA300HOU_1791	72	3183	3264	2407	0.2271	1.02544	641	4.96568	5.09204	1927405	1928046	0.5
USA300HOU_1792	11	99	108	55	0.345424	1.09	185	0.535135	0.583784	1928160	1928345	0.5
USA300HOU_1793	24	864	898	271	0.369434	1.03931	176	4.90909	5.10227	1928347	1928523	0.5
USA300HOU_1794	38	1675	1572	711	0.458181	0.938544	383	4.37337	4.10444	1928534	1928917	0.5
USA300HOU_1795	27	486	533	348	0.389756	1.09651	307	1.58306	1.73616	1929360	1929667	0.5
USA300HOU_1796	6	79	66	14	0.285897	0.8375	101	0.782178	0.653465	1930085	1930186	0.5
USA300HOU_1797	51	1105	909	1124	0.113843	0.822785	473	2.33615	1.92178	1930534	1931007	0.5
USA300HOU_1798	460	14975	15402	101376	0.131622	1.02851	3815	3.92529	4.03722	1931432	1935247	0.5
USA300HOU_1799	110	3105	3388	6031	0.484504	1.09111	1199	2.58966	2.82569	1936393	1937592	0.5
USA300HOU_1800	109	3725	4505	5804	0.383287	1.20934	1556	2.39396	2.89524	1937585	1939141	0.5
USA300HOU_1801	62	1708	1524	1884	0.426291	0.892335	719	2.37552	2.11961	1939504	1940223	0.5
USA300HOU_1802	53	1478	1362	1339	0.337002	0.921569	716	2.06425	1.90223	1940374	1941090	0.5
USA300HOU_1803	59	1466	1483	1681	0.375063	1.01159	719	2.03894	2.06259	1941248	1941967	0.5
USA300HOU_1804	54	1563	1657	1352	0.248642	1.0601	719	2.17385	2.30459	1942088	1942807	0.5
USA300HOU_1805	64	1250	1334	2012	0.430463	1.06715	722	1.7313	1.84765	1942865	1943587	0.5
USA300HOU_1806	55	1131	1020	1406	0.260925	0.901943	707	1.59972	1.44272	1943712	1944419	0.5
USA300HOU_1807	55	869	876	1453	0.359084	1.00805	566	1.53534	1.5477	1945383	1945949	0.5
USA300HOU_1808	88	2684	2841	3776	0.387619	1.05847	698	3.84527	4.0702	1946423	1947121	0.5
USA300HOU_1809	92	3476	3679	3935	0.203461	1.05838	761	4.56767	4.83443	1947118	1947879	0.5
USA300HOU_1810	64	1229	942	1786	0.0968694	0.766667	692	1.77601	1.36127	1947876	1948568	0.5
USA300HOU_1811	116	2552	2556	6334	0.216396	1.00157	1373	1.8587	1.86162	1948591	1949964	0.5
USA300HOU_1812	57	1484	1647	1624	0.5	1.10976	518	2.86486	3.17954	1949974	1950492	0.5
USA300HOU_1813	115	2535	2533	6550	0.450786	0.999211	1244	2.03778	2.03617	1950508	1951752	0.5
USA300HOU_1814	304	9011	9456	44897	0.268817	1.04938	2993	3.01069	3.15937	1951745	1954738	0.5
USA300HOU_1815	12	229	202	59	0.243117	0.882609	143	1.6014	1.41259	1954803	1954946	0.5
USA300HOU_1816	21	18	19	212	0.389518	1.05263	134	0.134328	0.141791	1955021	1955155	0.5
USA300HOU_1817	89	2095	1911	3601	0.141802	0.912214	983	2.13123	1.94405	1956068	1957051	0.5
USA300HOU_1818	82	1688	1530	3195	0.289448	0.906454	935	1.80535	1.63636	1957053	1957988	0.5
USA300HOU_1819	0	Gene Has No TAs	NA	NA	NA	NA	NA	NA	NA	NA	NA	NA
USA300HOU_1820	74	2560	2519	2656	0.374482	0.983991	641	3.99376	3.9298	1959339	1959980	0.5
USA300HOU_1821	11	232	172	57	0.432475	0.742489	131	1.77099	1.31298	1961275	1961406	0.5
USA300HOU_1822	45	1823	1595	925	0.241756	0.875	554	3.29061	2.87906	1962583	1963137	0.5
USA300HOU_1823	119	52	16	6201	0.00545368	0.320755	1400	0.0371429	0.0114286	1963460	1964860	0.183783
USA300HOU_1824	86	40	19	3508	0.16747	0.487805	923	0.0433369	0.020585	1964884	1965807	0.5
USA300HOU_1825	83	60	25	2832	0.00250949	0.42623	1037	0.0578592	0.024108	1965865	1966902	0.0974868
USA300HOU_1826	12	127	115	68	0.418897	0.90625	110	1.15455	1.04545	1966892	1967002	0.5
USA300HOU_1827	34	1065	841	528	0.270883	0.789869	503	2.1173	1.67197	1967165	1967668	0.5
USA300HOU_1828	133	1687	1855	8639	0.369556	1.09953	1223	1.37939	1.51676	1967792	1969015	0.5
USA300HOU_1829	62	1337	1495	1914	0.484762	1.11809	740	1.80676	2.02027	1969008	1969748	0.5
USA300HOU_1830	37	1742	1506	658	0.389747	0.864601	422	4.12796	3.56872	1969882	1970304	0.5
USA300HOU_1831	21	394	329	209	0.389345	0.835443	365	1.07945	0.90137	1970446	1970811	0.5
USA300HOU_1832	72	1245	1412	2514	0.375149	1.13403	557	2.23519	2.53501	1971544	1972101	0.5
USA300HOU_1833	77	1532	1968	2933	0.45519	1.28441	962	1.59252	2.04574	1972306	1973268	0.5
USA300HOU_1834	77	39	26	2884	0.303228	0.675	941	0.0414453	0.0276302	1973389	1974330	0.5
USA300HOU_1835	230	2544	2222	23663	0.0183044	0.873477	2936	0.866485	0.756812	1974327	1977263	0.421195
USA300HOU_1836	108	1943	1679	5337	0.132881	0.864198	1196	1.62458	1.40385	1977253	1978449	0.5
USA300HOU_1837	8	89	91	26	0.274852	1.02222	98	0.908163	0.928571	1978740	1978838	0.5
USA300HOU_1838	18	368	305	154	0.409712	0.829268	344	1.06977	0.886628	1979221	1979565	0.5
USA300HOU_1839	100	3386	3401	4553	0.134036	1.00443	1124	3.01246	3.0258	1979634	1980758	0.5
USA300HOU_1840	8	877	734	25	0.238044	0.83713	74	11.8514	9.91892	1980755	1980829	0.5
USA300HOU_1841	39	670	858	702	0.279061	1.28018	464	1.44397	1.84914	1980937	1981401	0.5
USA300HOU_1842	53	1780	1870	1343	0.348219	1.05053	623	2.85714	3.00161	1981757	1982380	0.5
USA300HOU_1843	93	3962	4086	4184	0.350401	1.03129	1112	3.56295	3.67446	1982402	1983514	0.5
USA300HOU_1844	70	1504	1423	2382	0.388416	0.946179	821	1.83191	1.73325	1983677	1984498	0.5
USA300HOU_1845	106	1857	1785	5059	0.100137	0.961249	1385	1.34079	1.28881	1984961	1986346	0.5
USA300HOU_1846	49	1410	1470	1080	0.192235	1.04252	395	3.56962	3.72152	1986542	1986937	0.5
USA300HOU_1847	25	788	898	299	0.399793	1.13942	362	2.1768	2.48066	1987056	1987418	0.5
USA300HOU_1848	8	98	65	26	0.27641	0.666667	152	0.644737	0.427632	1987714	1987866	0.5
USA300HOU_1849	54	1527	1438	1356	0.265063	0.941754	599	2.54925	2.40067	1987891	1988490	0.5
USA300HOU_1850	39	1291	1238	700	0.274985	0.958978	470	2.74681	2.63404	1988649	1989119	0.5
USA300HOU_1851	86	2723	2266	3188	0.0566002	0.832232	1142	2.38441	1.98424	1989124	1990266	0.5
USA300HOU_1852	61	2002	1899	1834	0.447112	0.948577	728	2.75	2.60852	1990402	1991130	0.5
USA300HOU_1853	130	3594	3477	8073	0.265043	0.967455	1457	2.46671	2.38641	1991117	1992574	0.5
USA300HOU_1854	115	4076	3625	6146	0.175055	0.889379	1061	3.84166	3.41659	1992832	1993893	0.5
USA300HOU_1855	142	2695	2690	9506	0.199399	0.998145	1361	1.98016	1.97649	1994386	1995747	0.5
USA300HOU_1856	37	1811	1685	657	0.385026	0.930464	446	4.06054	3.77803	2004161	2004607	0.5
USA300HOU_1857	94	6235	5774	4311	0.386803	0.926074	950	6.56316	6.07789	2004704	2005654	0.5
USA300HOU_1858	46	2074	2038	992	0.302888	0.982651	455	4.55824	4.47912	2005660	2006115	0.5
USA300HOU_1859	101	903	747	4514	0.0748753	0.827434	1289	0.700543	0.579519	2006196	2007485	0.5
USA300HOU_1860	119	2506	2611	6899	0.363709	1.04188	1145	2.18865	2.28035	2007727	2008872	0.5
USA300HOU_1861	148	3817	3750	10473	0.256947	0.982452	1736	2.19873	2.16014	2009063	2010799	0.5
USA300HOU_1862	43	45	10	701	0.00335611	0.23913	542	0.0830258	0.0184502	2011090	2011632	0.123278
USA300HOU_1863	82	2885	2956	3208	0.305551	1.0246	1037	2.78206	2.85053	2011934	2012971	0.5
USA300HOU_1864	81	2003	1881	3279	0.499328	0.939122	977	2.05015	1.92528	2013123	2014100	0.5
USA300HOU_1865	98	2816	3204	4563	0.272992	1.13774	836	3.36842	3.83254	2014361	2015197	0.5
USA300HOU_1866	157	3664	3879	11747	0.234581	1.05866	1517	2.41529	2.55702	2015206	2016723	0.5
USA300HOU_1867	30	542	420	407	0.262039	0.775322	314	1.72611	1.33758	2016738	2017052	0.5
USA300HOU_1868	70	331	165	1930	0.00796302	0.5	818	0.404645	0.201711	2017030	2017848	0.253097
USA300HOU_1869	79	3437	2602	2782	0.117677	0.757126	809	4.24845	3.21632	2018109	2018918	0.5
USA300HOU_1870	46	1937	1666	1021	0.388787	0.860165	515	3.76117	3.23495	2019259	2019774	0.5
USA300HOU_1871	14	1519	1475	92	0.409074	0.971053	161	9.43478	9.16149	2019905	2020066	0.5
USA300HOU_1872	98	3377	3388	4787	0.485315	1.00326	1151	2.93397	2.94353	2020290	2021441	0.5
USA300HOU_1873	40	1908	1851	792	0.471132	0.970141	530	3.6	3.49245	2021701	2022231	0.5
USA300HOU_1874	107	3975	3986	5416	0.24725	1.00277	1256	3.16481	3.17357	2022321	2023577	0.5
USA300HOU_1875	18	1424	1376	142	0.268344	0.966316	215	6.62326	6.4	2023580	2023795	0.5
USA300HOU_1876	11	1970	1897	56	0.395391	0.962963	122	16.1475	15.5492	2023869	2023991	0.5
USA300HOU_1877	38	1142	1355	697	0.39887	1.18635	416	2.74519	3.25721	2023975	2024391	0.5
USA300HOU_1878	21	317	316	195	0.262622	0.996855	275	1.15273	1.14909	2024398	2024673	0.5
USA300HOU_1879	119	5947	5943	6750	0.266811	0.999328	1217	4.88661	4.88332	2024951	2026168	0.5
USA300HOU_1880	54	1303	1293	1341	0.234332	0.992331	629	2.07154	2.05564	2026284	2026913	0.5
USA300HOU_1881	86	2031	1740	3457	0.228293	0.856791	1043	1.94727	1.66826	2026903	2027946	0.5
USA300HOU_1882	77	3079	3160	2828	0.310672	1.0263	701	4.3923	4.50785	2027943	2028644	0.5
USA300HOU_1883	36	1328	1231	608	0.327583	0.927013	386	3.44041	3.18912	2028659	2029045	0.5
USA300HOU_1884	55	2	8	1455	0.195342	3	758	0.00263852	0.0105541	2029262	2030020	0.5
USA300HOU_1885	90	3313	3058	3924	0.358761	0.923054	986	3.36004	3.10142	2030548	2031534	0.5
USA300HOU_1886	8	20	8	31	0.5	0.428571	290	0.0689655	0.0275862	2031545	2031835	0.5
USA300HOU_1887	42	1299	1188	877	0.483563	0.914615	452	2.87389	2.62832	2032024	2032476	0.5
USA300HOU_1888	11	328	308	53	0.321943	0.93921	110	2.98182	2.8	2032466	2032576	0.5
USA300HOU_1889	72	11	9	2455	0.159337	0.833333	731	0.0150479	0.0123119	2032662	2033393	0.5
USA300HOU_1890	111	10	5	5991	0.174492	0.545455	1313	0.00761615	0.00380807	2033395	2034708	0.5
USA300HOU_1891	34	2807	2531	549	0.363163	0.901709	500	5.614	5.062	2035000	2035500	0.5
USA300HOU_1892	6	180	161	16	0.401658	0.895028	92	1.95652	1.75	2035582	2035674	0.5
USA300HOU_1893	45	2367	2350	953	0.317081	0.992821	554	4.27256	4.24188	2035889	2036443	0.5
USA300HOU_1894	87	1656	1586	3562	0.245918	0.957755	1040	1.59231	1.525	2036511	2037551	0.5
USA300HOU_1895	58	2821	2452	1670	0.474611	0.869242	530	5.32264	4.62642	2037828	2038358	0.5
USA300HOU_1896	116	3115	3389	6679	0.462142	1.08793	1361	2.28876	2.49008	2038528	2039889	0.5
USA300HOU_1897	85	12	26	3486	0.19702	2.07692	947	0.0126716	0.0274551	2039970	2040917	0.5
USA300HOU_1898	6	72	88	15	0.369679	1.21918	152	0.473684	0.578947	2040998	2041150	0.5
USA300HOU_1899	21	921	1039	207	0.368902	1.12798	146	6.30822	7.11644	2041500	2041646	0.5
USA300HOU_1900	111	22	28	5878	0.0877556	1.26087	1427	0.015417	0.0196216	2041686	2043113	0.5
USA300HOU_1901	111	57	44	5942	0.155291	0.775862	1457	0.0391215	0.030199	2043126	2044583	0.5
USA300HOU_1902	17	2	0	127	0.0816737	0.333333	302	0.00662252	0	2044585	2044887	0.5
USA300HOU_1903	149	20971	17578	10559	0.231783	0.838213	1538	13.6352	11.4291	2045254	2046792	0.5
USA300HOU_1904	108	1869	2550	5358	0.149258	1.36417	1205	1.55104	2.11618	2046881	2048086	0.5
USA300HOU_1905	170	19	39	13777	0.0409803	2	2003	0.00948577	0.0194708	2048093	2050096	0.5
USA300HOU_1906	170	35	67	14007	0.15692	1.88889	2192	0.0159672	0.0305657	2050100	2052292	0.5
USA300HOU_1907	65	2656	2534	2107	0.490684	0.954084	692	3.83815	3.66185	2052289	2052981	0.5
USA300HOU_1908	23	994	1104	254	0.417005	1.11055	302	3.29139	3.65563	2053153	2053455	0.5
USA300HOU_1909	94	237	179	3666	0.00826556	0.756303	1295	0.183012	0.138224	2053564	2054859	0.259762
USA300HOU_1910	116	3463	3096	6321	0.211257	0.894053	1166	2.96998	2.65523	2055720	2056886	0.5
USA300HOU_1911	39	947	861	671	0.183287	0.909283	326	2.90491	2.6411	2056917	2057243	0.5
USA300HOU_1912	8	505	659	28	0.375915	1.30435	173	2.91908	3.80925	2057535	2057708	0.5
USA300HOU_1913	62	2901	3337	1839	0.339556	1.15024	602	4.81894	5.54319	2057689	2058291	0.5
USA300HOU_1914	67	60	55	2212	0.355948	0.918033	821	0.0730816	0.0669915	2058562	2059383	0.5
USA300HOU_1915	127	7	11	7935	0.288662	1.5	1469	0.00476515	0.00748809	2059376	2060845	0.5
USA300HOU_1916	94	5361	5467	4295	0.370364	1.01977	1076	4.98234	5.08086	2061029	2062105	0.5
USA300HOU_1917	56	2745	2617	1457	0.26031	0.953387	794	3.45718	3.29597	2062125	2062919	0.5
USA300HOU_1918	139	5017	4760	9001	0.158959	0.948784	1562	3.21191	3.04738	2063109	2064671	0.5
USA300HOU_1919	106	2910	3062	5444	0.348053	1.05222	1097	2.65269	2.79125	2064876	2065973	0.5
USA300HOU_1920	54	2929	3555	1382	0.321723	1.21365	560	5.23036	6.34821	2066345	2066905	0.5
USA300HOU_1921	69	6	6	2380	0.49826	1	929	0.00645856	0.00645856	2066958	2067887	0.5
USA300HOU_1922	19	1155	1013	178	0.476535	0.877163	173	6.6763	5.85549	2068082	2068255	0.5
USA300HOU_1923	113	1909	1833	5851	0.137049	0.960209	1379	1.38434	1.32922	2068307	2069686	0.5
USA300HOU_1924	6	104	84	14	0.287252	0.809524	116	0.896552	0.724138	2069676	2069792	0.5
USA300HOU_1925	83	113	67	3177	0.12093	0.596491	1028	0.109922	0.0651751	2069806	2070834	0.5
USA300HOU_1926	38	982	850	718	0.485436	0.865717	401	2.44888	2.1197	2071104	2071505	0.5
USA300HOU_1927	19	694	776	176	0.459028	1.11799	173	4.01156	4.48555	2072078	2072251	0.5
USA300HOU_1928	86	5062	5069	3345	0.137969	1.00138	1040	4.86731	4.87404	2072702	2073742	0.5
USA300HOU_1929	88	3435	2207	3350	0.0605317	0.642608	842	4.07957	2.62114	2073799	2074641	0.5
USA300HOU_1930	56	1158	764	1243	0.0275478	0.660052	557	2.07899	1.37163	2074638	2075195	0.5
USA300HOU_1931	53	922	1275	1307	0.262253	1.38245	524	1.75954	2.43321	2075255	2075779	0.5
USA300HOU_1932	40	2189	1796	719	0.219542	0.820548	563	3.8881	3.19005	2075900	2076463	0.5
USA300HOU_1933	81	1296	1381	3126	0.298473	1.06554	740	1.75135	1.86622	2076529	2077269	0.5
USA300HOU_1934	84	709	693	3194	0.13513	0.977465	872	0.813073	0.794725	2077269	2078141	0.5
USA300HOU_1935	83	4203	4190	3426	0.47741	0.996908	680	6.18088	6.16176	2078138	2078818	0.5
USA300HOU_1936	75	1643	1357	2446	0.0833728	0.826034	896	1.83371	1.51451	2078819	2079715	0.5
USA300HOU_1937	35	769	783	589	0.395021	1.01818	455	1.69011	1.72088	2079712	2080167	0.5
USA300HOU_1938	25	718	668	297	0.388608	0.930459	176	4.07955	3.79545	2080356	2080532	0.5
USA300HOU_1939	7	92	94	23	0.449052	1.02151	98	0.938776	0.959184	2080775	2080873	0.5
USA300HOU_1940	110	2843	2192	5515	0.123634	0.771097	1286	2.21073	1.70451	2081073	2082359	0.5
USA300HOU_1941	33	789	832	537	0.464013	1.05443	317	2.48896	2.62461	2082683	2083000	0.5
USA300HOU_1942	181	4363	4572	15728	0.2531	1.04789	1754	2.48746	2.60661	2082984	2084738	0.5
USA300HOU_1943	17	338	257	124	0.240511	0.761062	197	1.71574	1.30457	2085127	2085324	0.5
USA300HOU_1944	17	510	563	137	0.404465	1.10372	179	2.84916	3.14525	2085696	2085875	0.5
USA300HOU_1945	17	275	217	132	0.340597	0.789855	155	1.77419	1.4	2085955	2086110	0.5
USA300HOU_1946	33	1466	1337	489	0.238645	0.912065	350	4.18857	3.82	2086499	2086849	0.5
USA300HOU_1947	40	2050	1858	784	0.440418	0.906387	449	4.5657	4.13808	2087534	2087983	0.5
USA300HOU_1948	41	1534	1425	774	0.269768	0.92899	371	4.13477	3.84097	2088078	2088449	0.5
USA300HOU_1949	41	1449	1283	817	0.417084	0.885517	491	2.95112	2.61303	2089063	2089554	0.5
USA300HOU_1950	8	570	615	30	0.457838	1.07881	152	3.75	4.04605	2089457	2089609	0.5
USA300HOU_1951	74	3713	3465	2637	0.348887	0.933226	755	4.91788	4.5894	2089745	2090500	0.5
USA300HOU_1952	25	476	391	278	0.251764	0.821803	254	1.87402	1.53937	2090512	2090766	0.5
USA300HOU_1953	14	395	298	78	0.183549	0.755051	134	2.94776	2.22388	2090978	2091112	0.5
USA300HOU_1954	23	445	624	258	0.44619	1.40135	296	1.50338	2.10811	2091304	2091600	0.5
USA300HOU_1955	24	722	777	284	0.474948	1.07607	287	2.51568	2.70732	2091658	2091945	0.5
USA300HOU_1956	14	775	918	89	0.346904	1.18428	152	5.09868	6.03947	2091992	2092144	0.5
USA300HOU_1957	326	11670	11280	50108	0.100917	0.966584	3785	3.08322	2.98018	2092134	2095919	0.5
USA300HOU_1958	133	4760	4786	8669	0.389115	1.00546	1484	3.20755	3.22507	2095935	2097419	0.5
USA300HOU_1959	364	9432	8872	62493	0.0892169	0.940634	4529	2.08258	1.95893	2097416	2101945	0.5
USA300HOU_1960	9	165	157	36	0.359511	0.951807	134	1.23134	1.17164	2102002	2102136	0.5
USA300HOU_1961	24	567	399	276	0.403636	0.704225	350	1.62	1.14	2102190	2102540	0.5
USA300HOU_1962	44	1599	1727	945	0.426086	1.08	644	2.48292	2.68168	2102856	2103500	0.5
USA300HOU_1963	47	2008	1692	1024	0.271099	0.842708	404	4.9703	4.18812	2103504	2103908	0.5
USA300HOU_1964	35	463	412	596	0.424689	0.890086	404	1.14604	1.0198	2103905	2104309	0.5
USA300HOU_1965	33	1465	1612	429	0.069185	1.10027	362	4.04696	4.45304	2104306	2104668	0.5
USA300HOU_1966	26	955	823	308	0.295882	0.861925	284	3.36268	2.89789	2104652	2104936	0.5
USA300HOU_1967	23	509	444	226	0.202166	0.872549	284	1.79225	1.56338	2104926	2105210	0.5
USA300HOU_1968	84	2300	2608	3372	0.307573	1.13385	1145	2.00873	2.27773	2105230	2106375	0.5
USA300HOU_1969	54	1385	1253	1292	0.14959	0.904762	737	1.87924	1.70014	2106399	2107136	0.5
USA300HOU_1970	105	6199	5869	5456	0.449622	0.946774	1187	5.22241	4.9444	2107120	2108307	0.5
USA300HOU_1971	143	6660	6595	9636	0.198724	0.990242	1661	4.00963	3.9705	2108323	2109984	0.5
USA300HOU_1972	30	1097	1255	419	0.32682	1.1439	344	3.18895	3.64826	2109981	2110325	0.5
USA300HOU_1973	24	1346	1230	262	0.302219	0.913883	299	4.50167	4.11371	2110455	2110754	0.5
USA300HOU_1974	41	2155	2253	809	0.386501	1.04545	416	5.18029	5.41587	2110986	2111402	0.5
USA300HOU_1975	27	1330	1240	340	0.342038	0.932382	200	6.65	6.2	2111430	2111630	0.5
USA300HOU_1976	20	1334	1475	199	0.5	1.10562	149	8.95302	9.89933	2111630	2111779	0.5
USA300HOU_1977	43	1532	1384	898	0.41094	0.903457	386	3.96891	3.58549	2111776	2112162	0.5
USA300HOU_1978	16	670	562	113	0.29129	0.839046	206	3.25243	2.72816	2112159	2112365	0.5
USA300HOU_1979	29	1723	1631	411	0.44391	0.946636	236	7.30085	6.91102	2112362	2112598	0.5
USA300HOU_1980	44	1155	1015	885	0.243995	0.878893	533	2.16698	1.90432	2112644	2113177	0.5
USA300HOU_1981	19	218	414	161	0.287035	1.89498	242	0.900826	1.71074	2113170	2113412	0.5
USA300HOU_1982	12	297	281	63	0.315669	0.946309	236	1.25847	1.19068	2113402	2113638	0.5
USA300HOU_1983	28	1817	1633	371	0.37034	0.89879	371	4.89757	4.40162	2113631	2114002	0.5
USA300HOU_1984	20	1540	1417	189	0.387317	0.920182	242	6.36364	5.85537	2114011	2114253	0.5
USA300HOU_1985	24	652	678	263	0.305834	1.03982	368	1.77174	1.84239	2114257	2114625	0.5
USA300HOU_1986	36	2132	2396	624	0.394133	1.12377	404	5.27723	5.93069	2114638	2115042	0.5
USA300HOU_1987	17	685	658	134	0.371459	0.960641	218	3.1422	3.01835	2115051	2115269	0.5
USA300HOU_1988	49	1151	1145	1152	0.364291	0.994792	893	1.28891	1.28219	2115276	2116169	0.5
USA300HOU_1989	41	1123	1110	790	0.320651	0.988434	470	2.38936	2.3617	2116199	2116669	0.5
USA300HOU_1990	41	1515	1474	775	0.272847	0.972955	485	3.12371	3.03918	2116670	2117155	0.5
USA300HOU_1991	61	1884	1840	1741	0.269932	0.976658	920	2.04783	2	2117368	2118288	0.5
USA300HOU_1992	143	3343	3689	9668	0.209252	1.10347	1955	1.70997	1.88696	2118290	2120245	0.5
USA300HOU_1993	25	631	646	287	0.308882	1.02373	278	2.26978	2.32374	2120242	2120520	0.5
USA300HOU_1994	19	737	679	178	0.482404	0.921409	260	2.83462	2.61154	2120514	2120774	0.5
USA300HOU_1995	17	145	169	120	0.191243	1.16438	260	0.557692	0.65	2120814	2121074	0.5
USA300HOU_1996	15	888	794	102	0.346581	0.894263	161	5.51553	4.93168	2121169	2121330	0.5
USA300HOU_1997	24	805	644	243	0.168113	0.800248	320	2.51562	2.0125	2121327	2121647	0.5
USA300HOU_1998	22	281	261	229	0.387145	0.929078	230	1.22174	1.13478	2121706	2121936	0.5
USA300HOU_1999	17	308	322	141	0.465358	1.04531	176	1.75	1.82955	2121933	2122109	0.5
USA300HOU_2000	46	672	559	985	0.282792	0.832095	752	0.893617	0.743351	2122125	2122877	0.5
USA300HOU_2001	24	471	386	285	0.478728	0.819915	329	1.43161	1.17325	2122928	2123257	0.5
USA300HOU_2002	17	344	299	131	0.330642	0.869565	215	1.6	1.3907	2123246	2123461	0.5
[truncated: 809 more rows]

## Sheet: CFS1_combined_BC1vsBC4
locustag	number TA	Ctrl	Exp	U=mw stat	p val	ratio	gen len	ctrl num reads per len of gene	exp num reads per len of gene	From	To	Benjamini Hochberg
USA300HOU_0001	109	55	23	5874	0.390908	0.428571	1361	0.0404115	0.0168993	544	1905	0.424775
USA300HOU_0002	88	10	4	3736	0.169551	0.454545	1133	0.00882613	0.00353045	2183	3316	0.268748
USA300HOU_0003	16	10	1	102	0.0679877	0.181818	245	0.0408163	0.00408163	3697	3942	0.178039
USA300HOU_0004	95	32	13	4134	0.0249578	0.424242	1112	0.028777	0.0116906	3939	5051	0.114389
USA300HOU_0005	147	28	16	10581	0.255883	0.586207	1934	0.0144778	0.00827301	5061	6995	0.330143
USA300HOU_0006	208	356	147	21438	0.370178	0.414566	2663	0.133684	0.0552009	7032	9695	0.409082
USA300HOU_0007	69	2449	1143	2031	0.0632105	0.466939	830	2.9506	1.37711	9782	10612	0.173333
USA300HOU_0008	118	3172	1565	6140	0.0534513	0.493539	1514	2.09511	1.03369	10920	12434	0.161103
USA300HOU_0009	98	18	10	4753	0.395441	0.578947	1286	0.0139969	0.00777605	12813	14099	0.428203
USA300HOU_0010	64	2421	1042	1667	0.032901	0.430636	695	3.48345	1.49928	14749	15444	0.127043
USA300HOU_0011	34	1051	468	471	0.0922506	0.445817	329	3.19453	1.42249	15441	15770	0.203811
USA300HOU_0012	77	1971	920	2397	0.0187875	0.467039	968	2.03616	0.950413	16133	17101	0.101055
USA300HOU_0013	95	5124	1573	3383	0.00126067	0.307122	938	5.46269	1.67697	17392	18330	0.0246574
USA300HOU_0014	154	1472	290	8292	4.05623e-07	0.197556	1967	0.748348	0.147433	18345	20312	2.41389e-05
USA300HOU_0015	38	5	1	664	0.0840392	0.333333	446	0.0112108	0.00224215	20309	20755	0.193554
USA300HOU_0016	104	9	11	5405	0.494312	1.2	1400	0.00642857	0.00785714	20787	22187	0.5
USA300HOU_0017	110	1196	545	5445	0.0889339	0.45614	1283	0.93219	0.424786	22465	23748	0.200316
USA300HOU_0018	59	21	18	1682	0.208112	0.863636	707	0.029703	0.0254597	24946	25653	0.298573
USA300HOU_0019	160	24	8	12232	0.0549952	0.36	1826	0.0131435	0.00438116	25666	27492	0.16243
USA300HOU_0020	103	5178	3642	4956	0.206147	0.703418	1334	3.88156	2.73013	27485	28819	0.298271
USA300HOU_0021	68	3213	3028	2296	0.472907	0.942439	788	4.07741	3.84264	28820	29608	0.489621
USA300HOU_0022	68	1744	1002	2161	0.250755	0.574785	800	2.18	1.2525	29998	30798	0.327151
USA300HOU_0023	171	3359	1653	12616	0.0124411	0.492262	2360	1.42331	0.700424	30984	33344	0.0873554
USA300HOU_0024	26	503	321	258	0.0681761	0.638889	479	1.0501	0.670146	33712	34191	0.178211
USA300HOU_0025	129	3756	1739	7753	0.166958	0.463135	1295	2.90039	1.34286	34474	35769	0.266847
USA300HOU_0026	61	4613	2165	1553	0.0572061	0.469441	674	6.84421	3.21217	35877	36551	0.164784
USA300HOU_0027	40	1631	877	662	0.08895	0.53799	389	4.1928	2.2545	36587	36976	0.200316
USA300HOU_0028	23	646	338	220	0.167344	0.523957	230	2.8087	1.46957	37074	37304	0.267158
USA300HOU_0029	59	1142	693	1544	0.141211	0.607174	743	1.53701	0.932705	37813	38556	0.248999
USA300HOU_0030	41	2208	1091	730	0.150705	0.494341	428	5.15888	2.54907	38653	39081	0.257497
USA300HOU_0031	187	11551	5066	13316	3.07835e-05	0.438625	2006	5.75823	2.52542	39127	41133	0.00130457
USA300HOU_0032	92	14585	7643	3565	0.0324724	0.524064	914	15.9573	8.36214	41305	42219	0.126501
USA300HOU_0033	17	622	338	125	0.258364	0.544141	308	2.01948	1.0974	42143	42451	0.3319
USA300HOU_0034	132	4791	2372	7246	0.00857194	0.4952	1523	3.14576	1.55745	42442	43965	0.0740582
USA300HOU_0035	34	953	524	489	0.137082	0.550314	509	1.8723	1.02947	44101	44610	0.244683
USA300HOU_0036	25	791	457	231	0.0588473	0.578283	311	2.54341	1.46945	44622	44933	0.166427
USA300HOU_0037	4	330	94	4	0.190373	0.287009	92	3.58696	1.02174	44935	45027	0.285815
USA300HOU_0038	33	1890	875	421	0.0566231	0.463247	350	5.4	2.5	45020	45370	0.163779
USA300HOU_0039	122	7129	3518	6262	0.0160158	0.493548	1628	4.37899	2.16093	45892	47520	0.0965866
USA300HOU_0040	90	5618	2959	3334	0.0200152	0.526784	1349	4.16457	2.19348	47542	48891	0.104799
USA300HOU_0041	156	6054	3085	9766	0.00120777	0.509661	1787	3.3878	1.72636	49125	50912	0.0244249
USA300HOU_0042	26	1202	609	307	0.289446	0.507066	290	4.14483	2.1	50912	51202	0.351381
USA300HOU_0043	124	7237	3494	5939	0.000958442	0.482868	1091	6.63336	3.20257	51299	52390	0.0212695
USA300HOU_0044	159	9731	4599	10106	0.000965758	0.472667	1490	6.53087	3.08658	53063	54553	0.0212695
USA300HOU_0045	88	4790	2205	3458	0.107788	0.460447	1004	4.77092	2.19622	55177	56181	0.21926
USA300HOU_0046	15	335	158	88	0.161158	0.473214	137	2.44526	1.15328	56300	56437	0.263003
USA300HOU_0047	41	2108	1242	722	0.132534	0.589379	371	5.68194	3.34771	56434	56805	0.241025
USA300HOU_0048	62	4227	2078	1607	0.0575813	0.491722	620	6.81774	3.35161	56934	57554	0.165354
USA300HOU_0049	22	364	187	211	0.232452	0.515068	170	2.14118	1.1	58471	58641	0.313858
USA300HOU_0050	92	3759	1857	3458	0.01555	0.494149	965	3.89534	1.92435	59043	60008	0.0965866
USA300HOU_0051	18	762	369	128	0.1463	0.484928	191	3.98953	1.93194	60105	60296	0.252905
USA300HOU_0052	38	1413	826	634	0.181567	0.584866	329	4.29483	2.51064	60388	60717	0.277379
USA300HOU_0053	44	3326	1544	717	0.0181477	0.464382	368	9.03804	4.19565	60794	61162	0.0994313
USA300HOU_0054	24	1475	721	222	0.0892067	0.48916	167	8.83234	4.31737	61393	61560	0.200572
USA300HOU_0055	83	4319	2439	2909	0.0411873	0.564815	809	5.33869	3.01483	61724	62533	0.142223
USA300HOU_0056	21	920	496	197	0.277687	0.539631	182	5.05495	2.72527	62553	62735	0.346659
USA300HOU_0057	54	3719	1778	1207	0.0615127	0.478226	497	7.4829	3.57746	63046	63543	0.170686
USA300HOU_0058	17	518	288	128	0.28383	0.55684	128	4.04688	2.25	63731	63859	0.349279
USA300HOU_0059	93	3546	1861	3438	0.00760632	0.524951	1097	3.23245	1.69644	64071	65168	0.0721119
USA300HOU_0060	21	799	399	147	0.0330031	0.5	224	3.56696	1.78125	65423	65647	0.127148
USA300HOU_0061	40	1852	1066	690	0.144493	0.575823	503	3.68191	2.11928	65661	66164	0.251702
USA300HOU_0062	29	1999	1020	330	0.0806915	0.5105	326	6.1319	3.12883	66180	66506	0.191161
USA300HOU_0063	4	185	69	5	0.233913	0.376344	92	2.01087	0.75	66493	66585	0.314092
USA300HOU_0064	38	2100	1131	585	0.0777342	0.538791	350	6	3.23143	66578	66928	0.190055
USA300HOU_0065	95	5479	2906	3857	0.0410567	0.530474	851	6.43831	3.41481	67885	68736	0.142172
USA300HOU_0066	79	4164	2206	2753	0.0975052	0.529892	929	4.48224	2.3746	68836	69765	0.209673
USA300HOU_0067	71	4785	2597	2241	0.12673	0.542833	998	4.79459	2.6022	69785	70783	0.235773
USA300HOU_0068	82	3120	1729	2724	0.0174507	0.55431	689	4.5283	2.50943	70821	71510	0.0982569
USA300HOU_0069	153	8356	4267	10146	0.0212517	0.51071	1421	5.88037	3.00281	71552	72973	0.107878
USA300HOU_0070	113	13490	6550	5240	0.00989859	0.485583	1235	10.9231	5.30364	73059	74294	0.0797878
USA300HOU_0071	46	2282	1259	882	0.0850488	0.551905	446	5.11659	2.82287	74563	75009	0.194579
USA300HOU_0072	48	2296	1139	840	0.0110862	0.4963	431	5.32715	2.64269	75511	75942	0.0829092
USA300HOU_0073	22	1831	1048	199	0.157315	0.572598	152	12.0461	6.89474	76019	76171	0.261592
USA300HOU_0074	64	4073	2223	1800	0.118018	0.545901	673	6.05201	3.30312	76215	76888	0.226871
USA300HOU_0075	82	5597	2935	2837	0.0417222	0.524473	815	6.86748	3.60123	77076	77891	0.143539
USA300HOU_0076	84	3829	2319	3154	0.117131	0.605744	1013	3.77986	2.28924	78378	79391	0.226411
USA300HOU_0077	52	2599	1253	1153	0.0975735	0.482308	692	3.75578	1.81069	79651	80343	0.209673
USA300HOU_0078	106	4364	2236	4769	0.0279751	0.512486	1553	2.81005	1.43979	80340	81893	0.119826
USA300HOU_0079	81	2106	1084	2843	0.0700019	0.51495	956	2.20293	1.13389	81896	82852	0.180944
USA300HOU_0080	60	2753	1504	1429	0.025615	0.546478	767	3.58931	1.96089	82852	83619	0.114933
USA300HOU_0081	62	2826	1560	1605	0.0565174	0.552175	767	3.68449	2.0339	83586	84353	0.163643
USA300HOU_0082	66	4611	2307	1754	0.0264375	0.500434	635	7.26142	3.63307	84346	84981	0.11645
USA300HOU_0083	23	1112	427	184	0.0387675	0.384546	200	5.56	2.135	85681	85881	0.139195
USA300HOU_0084	176	4630	2334	12380	0.000517975	0.504211	2024	2.28755	1.15316	86040	88064	0.0144831
USA300HOU_0085	54	2610	1279	1171	0.0383086	0.490234	545	4.78899	2.34679	88082	88627	0.137901
USA300HOU_0086	16	3739	850	93	0.0994237	0.22754	137	27.292	6.20438	88819	88956	0.210953
USA300HOU_0087	208	17837	9386	17617	0.000515504	0.526236	1747	10.2101	5.37264	89392	91139	0.0144831
USA300HOU_0088	26	564	391	303	0.262457	0.693805	452	1.24779	0.865044	91233	91685	0.335263
USA300HOU_0089	16	774	419	107	0.224971	0.541935	98	7.89796	4.27551	91701	91799	0.31102
USA300HOU_0090	94	5568	2738	3771	0.0410485	0.49183	755	7.37483	3.62649	91900	92655	0.142172
USA300HOU_0091	22	681	141	146	0.0122742	0.208211	260	2.61923	0.542308	92655	92915	0.0869139
USA300HOU_0092	96	3282	1879	3958	0.0446146	0.572647	1067	3.07591	1.76101	93052	94119	0.147852
USA300HOU_0093	117	7144	3990	5990	0.0484471	0.558572	1334	5.35532	2.991	94150	95484	0.153635
USA300HOU_0094	128	8337	4276	6998	0.0212284	0.512953	1193	6.98826	3.58424	95503	96696	0.107878
USA300HOU_0095	9	172	100	32	0.23338	0.583815	101	1.70297	0.990099	96963	97064	0.313937
USA300HOU_0096	62	2393	1314	1757	0.20316	0.54929	986	2.42698	1.33266	97363	98349	0.295927
USA300HOU_0097	26	989	561	294	0.212233	0.567677	203	4.87192	2.76355	98658	98861	0.301481
USA300HOU_0098	28	1207	560	337	0.183981	0.464404	296	4.0777	1.89189	98910	99206	0.279823
USA300HOU_0099	140	7032	3501	8346	0.015434	0.497938	1220	5.76393	2.86967	99278	100498	0.0965866
USA300HOU_0100	45	735	369	848	0.0904038	0.502717	551	1.33394	0.669691	100496	101047	0.201748
USA300HOU_0101	0	Gene Has No TAs	NA	NA	NA	NA	NA	NA	NA	NA	NA	NA
USA300HOU_0102	96	4906	2639	3801	0.0177745	0.538007	860	5.70465	3.0686	101154	102014	0.0994306
USA300HOU_0103	59	2791	1448	1483	0.0821951	0.518983	533	5.2364	2.7167	102369	102902	0.191908
USA300HOU_0104	90	5780	2931	3520	0.0641861	0.507179	743	7.77927	3.94482	102993	103736	0.174236
USA300HOU_0105	66	3656	2082	1858	0.0704982	0.569593	602	6.07309	3.45847	104170	104772	0.181131
USA300HOU_0106	272	10254	5418	31905	0.00256747	0.528425	3152	3.25317	1.71891	105039	108191	0.0384022
USA300HOU_0107	43	1498	822	809	0.157589	0.549033	482	3.10788	1.70539	108248	108730	0.261592
USA300HOU_0108	86	4018	2268	2895	0.00663692	0.564568	986	4.07505	2.3002	108935	109921	0.0675035
USA300HOU_0109	78	5633	2809	2367	0.00837705	0.498758	770	7.31558	3.64805	110142	110912	0.0740582
USA300HOU_0110	79	5176	2669	2504	0.0157156	0.515743	803	6.44583	3.32379	110931	111734	0.0965866
USA300HOU_0111	69	3167	1560	1982	0.0445774	0.49274	770	4.11299	2.02597	111798	112568	0.147852
USA300HOU_0112	75	5653	3013	2326	0.0336317	0.533074	767	7.37027	3.92829	112635	113402	0.12886
USA300HOU_0113	170	10055	5376	12376	0.0107011	0.534706	2237	4.49486	2.40322	113496	115733	0.0819164
USA300HOU_0114	76	3228	1580	2362	0.0257233	0.489625	1178	2.74024	1.34126	115884	117062	0.114933
USA300HOU_0115	122	3659	1900	6418	0.030597	0.519399	1388	2.63617	1.36888	117064	118452	0.125314
USA300HOU_0116	134	5614	2887	7525	0.0108226	0.514337	1667	3.36773	1.73185	118945	120612	0.0822055
USA300HOU_0117	140	5751	3137	8753	0.059586	0.545549	1775	3.24	1.76732	120932	122707	0.167837
USA300HOU_0118	98	4626	2327	3870	0.00925438	0.503134	881	5.25085	2.64132	122881	123762	0.0765813
USA300HOU_0119	156	12573	6074	10480	0.0166087	0.48314	1397	9	4.34789	123866	125263	0.0978797
USA300HOU_0120	55	3934	2034	1258	0.0635434	0.517154	473	8.31712	4.30021	125453	125926	0.173537
USA300HOU_0121	136	6543	3961	8277	0.0668854	0.60544	1592	4.10992	2.48807	126188	127780	0.177326
USA300HOU_0122	84	2419	1887	3235	0.175487	0.780165	1514	1.59775	1.24637	128109	129623	0.272385
USA300HOU_0123	68	7829	1680	1618	0.00122848	0.214687	752	10.4109	2.23404	130008	130760	0.0244249
USA300HOU_0124	91	4117	1988	3368	0.0145505	0.483001	998	4.12525	1.99198	131129	132127	0.0942872
USA300HOU_0125	84	3708	2045	3109	0.0904583	0.551631	995	3.72663	2.05528	132124	133119	0.201748
USA300HOU_0126	77	3389	1521	2422	0.0238865	0.448968	974	3.47947	1.5616	133135	134109	0.113332
USA300HOU_0127	67	1986	843	1918	0.0710744	0.424761	980	2.02653	0.860204	134358	135338	0.181701
USA300HOU_0128	71	2134	1211	2043	0.0252669	0.567681	1010	2.11287	1.19901	135335	136345	0.114437
USA300HOU_0129	139	5628	3104	8702	0.0722562	0.551608	1754	3.20867	1.76967	136366	138120	0.182821
USA300HOU_0130	102	4042	2149	4654	0.0934856	0.531783	1256	3.21815	1.71099	138113	139369	0.204849
USA300HOU_0131	138	7775	3717	7969	0.00924194	0.478138	1736	4.47869	2.14113	139359	141095	0.0765813
USA300HOU_0132	137	4260	2302	7951	0.0139181	0.540483	1778	2.39595	1.29471	141076	142854	0.0927652
USA300HOU_0133	54	1396	736	1169	0.0356342	0.527559	779	1.79204	0.944801	142826	143605	0.133605
USA300HOU_0134	81	3598	2192	2684	0.0226016	0.609336	1202	2.99334	1.82363	143605	144807	0.110516
USA300HOU_0135	54	2718	1389	1216	0.0683908	0.511217	764	3.55759	1.81806	144811	145575	0.178275
USA300HOU_0136	38	1400	724	626	0.157573	0.517488	407	3.4398	1.77887	145771	146178	0.261592
USA300HOU_0137	68	3625	1853	1982	0.0750839	0.511307	626	5.79073	2.96006	146228	146854	0.186344
USA300HOU_0138	44	774	444	833	0.127263	0.574194	776	0.997423	0.572165	147066	147842	0.235888
USA300HOU_0139	14	296	164	85	0.274753	0.555556	122	2.42623	1.34426	147986	148108	0.344334
USA300HOU_0140	96	5232	2598	3541	0.00270938	0.496656	980	5.33878	2.65102	148178	149158	0.0396762
USA300HOU_0141	63	2992	1708	1897	0.335279	0.570999	692	4.3237	2.46821	149121	149813	0.384334
USA300HOU_0142	101	4074	2238	4552	0.0898313	0.549448	1166	3.494	1.91938	150023	151189	0.201717
USA300HOU_0143	140	6566	3660	8166	0.00775441	0.557484	1238	5.30372	2.95638	151170	152408	0.0721119
USA300HOU_0144	158	8872	4934	10401	0.00494496	0.556182	1430	6.2042	3.45035	152398	153828	0.0582219
USA300HOU_0145	43	2211	1437	795	0.132001	0.65009	599	3.69115	2.399	154096	154695	0.24047
USA300HOU_0146	56	1449	972	1269	0.0402811	0.671034	725	1.99862	1.34069	155063	155788	0.141187
USA300HOU_0147	56	1911	1216	1428	0.207775	0.636506	755	2.53113	1.6106	155980	156735	0.298573
USA300HOU_0148	47	2812	1352	855	0.0288836	0.480981	707	3.97737	1.91231	156971	157678	0.122036
USA300HOU_0149	151	10371	5145	9547	0.00698512	0.496143	1352	7.67086	3.80547	157685	159037	0.0694799
USA300HOU_0150	34	221	225	567	0.444489	1.01802	662	0.333837	0.339879	159118	159780	0.467207
USA300HOU_0151	99	1162	1420	4897	0.497432	1.22184	1178	0.986418	1.20543	159808	160986	0.5
USA300HOU_0152	77	3289	1583	2353	0.0128399	0.481459	815	4.03558	1.94233	161117	161932	0.0886748
USA300HOU_0153	70	2750	1967	2249	0.19966	0.715376	725	3.7931	2.7131	161929	162654	0.29315
USA300HOU_0154	66	2894	1681	1811	0.0449451	0.581002	773	3.74386	2.17464	162731	163504	0.148595
USA300HOU_0155	75	2704	1589	2427	0.0726375	0.5878	956	2.82845	1.66213	163718	164674	0.183364
USA300HOU_0156	105	3233	1579	4700	0.0317889	0.488559	1544	2.09391	1.02267	164903	166447	0.126154
USA300HOU_0157	126	5675	3069	7241	0.11005	0.540874	1535	3.69707	1.99935	166498	168033	0.220841
USA300HOU_0158	23	1237	715	224	0.190018	0.578352	203	6.0936	3.52217	168117	168320	0.285589
USA300HOU_0159	71	1618	916	2293	0.173633	0.566399	820	1.97317	1.11707	168633	169453	0.271524
USA300HOU_0160	39	1038	619	603	0.0570664	0.596728	326	3.18405	1.89877	169537	169863	0.164732
USA300HOU_0161	57	1700	944	1368	0.073009	0.555556	535	3.17757	1.76449	170116	170651	0.183639
USA300HOU_0162	189	7416	3733	15100	0.00432351	0.503438	2609	2.84247	1.43082	171101	173710	0.0528072
USA300HOU_0163	65	3384	1951	1828	0.0883557	0.576662	668	5.06587	2.92066	174055	174723	0.199299
USA300HOU_0164	60	1436	795	1546	0.0902701	0.553932	686	2.09329	1.15889	174739	175425	0.201748
USA300HOU_0165	67	1783	889	1831	0.0320416	0.498879	764	2.33377	1.16361	175428	176192	0.126154
USA300HOU_0166	63	2126	988	1846	0.248327	0.464974	854	2.48946	1.15691	177182	178036	0.325326
USA300HOU_0167	82	2236	1246	2822	0.0355012	0.557443	1028	2.1751	1.21206	178026	179054	0.133284
USA300HOU_0168	103	3430	1797	4339	0.0116449	0.524045	1115	3.07623	1.61166	179061	180176	0.0845489
USA300HOU_0169	92	3396	1861	3578	0.0332994	0.548131	1124	3.02135	1.65569	180180	181304	0.127762
USA300HOU_0170	53	2294	1163	1186	0.0826062	0.50719	626	3.66454	1.85783	181307	181933	0.192702
USA300HOU_0171	110	3342	1833	5118	0.0227575	0.548609	1109	3.01353	1.65284	181938	183047	0.110893
USA300HOU_0172	150	7537	3986	9672	0.0175814	0.52892	1166	6.46398	3.41852	183061	184227	0.0985477
USA300HOU_0173	156	7512	4568	10153	0.00551652	0.608146	1205	6.23402	3.79087	184220	185425	0.0613867
USA300HOU_0174	99	4633	2632	4426	0.116668	0.568192	1205	3.84481	2.18423	185426	186631	0.226332
USA300HOU_0175	54	3648	1995	1217	0.0687331	0.546999	557	6.54937	3.58169	186642	187199	0.178834
USA300HOU_0176	72	3480	1598	2117	0.028609	0.459351	887	3.92334	1.80158	187199	188086	0.121426
USA300HOU_0177	94	3867	2091	3909	0.084327	0.540848	1262	3.06418	1.65689	188140	189402	0.193807
USA300HOU_0178	82	3061	1665	2947	0.0841479	0.544089	1175	2.60511	1.41702	189449	190624	0.193554
USA300HOU_0179	30	942	456	329	0.0357068	0.484624	320	2.94375	1.425	190689	191009	0.133697
USA300HOU_0180	40	1036	530	671	0.103584	0.512054	383	2.70496	1.38381	191022	191405	0.215194
USA300HOU_0181	110	4678	2297	5144	0.0260144	0.491131	1487	3.14593	1.54472	191832	193319	0.115496
USA300HOU_0182	81	2990	1530	2826	0.0631435	0.511869	959	3.11783	1.59541	193965	194924	0.173333
USA300HOU_0183	15	651	235	77	0.0753017	0.361963	203	3.2069	1.15764	194986	195189	0.186588
USA300HOU_0184	39	4306	2115	576	0.0327898	0.491293	512	8.41016	4.13086	195368	195880	0.127026
USA300HOU_0185	56	1345	653	1294	0.0542897	0.485884	740	1.81757	0.882432	196222	196962	0.16209
USA300HOU_0186	72	1511	791	2211	0.0620161	0.52381	974	1.55133	0.812115	196976	197950	0.171572
USA300HOU_0187	67	2077	1022	1987	0.122583	0.4923	761	2.7293	1.34297	197947	198708	0.232107
USA300HOU_0188	71	3103	1578	2001	0.0166201	0.508698	1032	3.00678	1.52907	198721	199753	0.0978797
USA300HOU_0189	32	2032	1072	407	0.0800052	0.527791	359	5.66017	2.98607	199970	200329	0.191122
USA300HOU_0190	80	2943	1564	2772	0.0701549	0.53159	1031	2.85451	1.51697	200496	201527	0.180944
USA300HOU_0191	135	6764	3484	7359	0.00297401	0.515152	1250	5.4112	2.7872	201913	203163	0.0426025
USA300HOU_0192	597	29187	15786	151544	3.433e-06	0.540873	7193	4.05769	2.19463	203592	210785	0.000181172
USA300HOU_0193	53	2138	1111	1111	0.0312326	0.519869	644	3.31988	1.72516	210798	211442	0.126154
USA300HOU_0194	39	1374	676	654	0.144047	0.492364	494	2.78138	1.36842	211770	212264	0.251638
USA300HOU_0195	64	2164	1232	1705	0.0508514	0.569515	764	2.83246	1.61257	212519	213283	0.158136
USA300HOU_0196	88	2378	1250	3347	0.0593383	0.525851	1241	1.9162	1.00725	213299	214540	0.167477
USA300HOU_0197	84	3913	1840	2770	0.00778446	0.470363	1034	3.78433	1.7795	214552	215586	0.0721119
USA300HOU_0198	87	3520	1924	3212	0.0411217	0.54672	1211	2.90669	1.58877	215622	216833	0.142172
USA300HOU_0199	126	5025	1912	6103	0.000688646	0.380621	1355	3.70849	1.41107	217059	218414	0.0170455
USA300HOU_0200	39	1746	743	650	0.135063	0.425873	557	3.13465	1.33393	218690	219247	0.24294
USA300HOU_0201	131	7927	3850	7332	0.0204236	0.485747	1640	4.83354	2.34756	219314	220954	0.105202
USA300HOU_0202	11	679	328	44	0.154248	0.483824	101	6.72277	3.24752	221148	221249	0.259463
USA300HOU_0203	168	6230	3397	11702	0.00330472	0.545338	2060	3.02427	1.64903	221228	223288	0.0449154
USA300HOU_0204	76	2852	1510	2454	0.0541306	0.529618	1055	2.70332	1.43128	223859	224914	0.16209
USA300HOU_0205	65	2251	1105	1805	0.0745286	0.491119	896	2.51228	1.23326	224914	225810	0.185459
USA300HOU_0206	138	7081	3476	7633	0.00206675	0.490963	1454	4.87001	2.39065	225822	227276	0.0336088
USA300HOU_0207	67	3626	1804	1725	0.0103982	0.497656	878	4.12984	2.05467	227276	228154	0.0814672
USA300HOU_0208	247	8435	4674	26574	0.00609467	0.554173	2789	3.02438	1.67587	228842	231631	0.0653047
USA300HOU_0209	80	4111	2072	2585	0.0175405	0.504134	842	4.88242	2.46081	231836	232678	0.0985158
USA300HOU_0210	94	3584	1760	3549	0.00977334	0.491213	923	3.88299	1.90683	232680	233603	0.079397
USA300HOU_0211	122	6072	3146	6118	0.00786348	0.518195	1112	5.46043	2.82914	233590	234702	0.0721119
USA300HOU_0212	117	2688	1266	5909	0.0321552	0.471179	1592	1.68844	0.795226	234967	236559	0.126317
USA300HOU_0213	135	6208	3063	7678	0.0122045	0.493477	1436	4.32312	2.13301	236558	237994	0.0866419
USA300HOU_0214	124	4943	2630	6580	0.0237558	0.53216	1163	4.25021	2.26139	238000	239163	0.113195
USA300HOU_0215	148	4695	2722	9193	0.00803357	0.579855	1775	2.64507	1.53352	239180	240955	0.0729542
USA300HOU_0216	156	5808	3250	10513	0.0182012	0.559649	2006	2.89531	1.62014	240993	242999	0.0994313
USA300HOU_0217	67	2676	1501	1813	0.0266875	0.561076	773	3.46184	1.94179	243297	244070	0.116998
USA300HOU_0218	50	2248	1202	1120	0.184728	0.534904	626	3.59105	1.92013	244260	244886	0.280655
USA300HOU_0219	49	1427	711	864	0.0081314	0.498599	590	2.41864	1.20508	245083	245673	0.0733866
USA300HOU_0220	83	3734	2017	2943	0.0514767	0.540295	1097	3.40383	1.83865	246056	247153	0.158569
USA300HOU_0221	107	3669	1695	4684	0.010197	0.462125	1271	2.8867	1.3336	247166	248437	0.0803411
USA300HOU_0222	112	4365	2077	5061	0.0061172	0.475951	1268	3.44243	1.63801	248440	249708	0.0653047
USA300HOU_0223	79	2428	1151	2580	0.0291269	0.474269	839	2.89392	1.37187	249710	250549	0.122324
USA300HOU_0224	58	1274	674	1422	0.0735303	0.529412	1079	1.18072	0.624652	250620	251699	0.184618
USA300HOU_0225	72	2580	1191	2226	0.0683025	0.461836	1040	2.48077	1.14519	251724	252764	0.178211
USA300HOU_0226	83	3954	1959	3040	0.0933416	0.495575	968	4.08471	2.02376	252819	253787	0.204766
USA300HOU_0227	11	785	525	45	0.161633	0.669211	101	7.77228	5.19802	253975	254076	0.263003
USA300HOU_0228	75	4520	3104	2494	0.116151	0.686795	572	7.9021	5.42657	254149	254721	0.22607
USA300HOU_0229	117	5028	2385	5785	0.0195897	0.474448	1397	3.59914	1.70723	254858	256255	0.103337
USA300HOU_0230	68	1492	697	1961	0.0622329	0.467515	758	1.96834	0.919525	256614	257372	0.172001
USA300HOU_0231	145	7973	3970	8685	0.00499944	0.497993	1556	5.12404	2.55141	257365	258921	0.0582643
USA300HOU_0232	75	2567	1480	2423	0.0706027	0.576713	968	2.65186	1.52893	258918	259886	0.181131
USA300HOU_0233	183	6062	3317	14171	0.0050922	0.547254	2264	2.67756	1.46511	260459	262723	0.0583979
USA300HOU_0234	58	2748	1433	1492	0.146673	0.521644	755	3.63974	1.89801	262746	263501	0.253108
USA300HOU_0235	15	470	247	97	0.265561	0.526539	194	2.42268	1.2732	263605	263799	0.336879
USA300HOU_0236	181	6838	3599	13802	0.00456295	0.526393	1814	3.76957	1.98401	263786	265600	0.0545409
USA300HOU_0237	33	1513	711	465	0.1525	0.470277	344	4.39826	2.06686	265764	266108	0.258437
USA300HOU_0238	154	6576	3431	9722	0.00309794	0.521818	1829	3.59541	1.87589	266298	268127	0.0435424
USA300HOU_0239	9	333	200	36	0.378578	0.601796	107	3.11215	1.86916	268309	268416	0.415411
USA300HOU_0240	73	3377	1636	2244	0.0492402	0.484606	1193	2.83068	1.37133	268730	269923	0.155319
USA300HOU_0241	173	7398	3676	12589	0.00506712	0.496959	2261	3.272	1.62583	269944	272205	0.0583979
USA300HOU_0242	101	4134	2080	4124	0.00910993	0.503265	1256	3.2914	1.65605	272391	273647	0.0760611
USA300HOU_0243	119	4359	2449	6162	0.040404	0.561927	1505	2.89635	1.62724	273714	275219	0.141439
USA300HOU_0244	118	3873	2243	5886	0.019167	0.579246	1577	2.45593	1.42232	275245	276822	0.101727
USA300HOU_0245	97	3716	2028	4027	0.0397016	0.54587	1229	3.0236	1.65012	277176	278405	0.140892
USA300HOU_0246	138	5454	2866	8108	0.0158039	0.525573	1475	3.69763	1.94305	278719	280194	0.0965866
USA300HOU_0247	32	978	481	392	0.0536452	0.492339	356	2.74719	1.35112	280392	280748	0.161513
USA300HOU_0248	23	639	344	201	0.0819316	0.539062	173	3.69364	1.98844	280905	281078	0.191608
USA300HOU_0249	90	3414	1754	3553	0.0753157	0.513909	1145	2.98166	1.53188	281104	282249	0.186588
USA300HOU_0250	6	29	20	18	0.466918	0.7	107	0.271028	0.186916	282404	282511	0.48495
USA300HOU_0251	63	1475	724	1676	0.0645933	0.491192	953	1.54774	0.759706	282822	283775	0.17439
USA300HOU_0252	112	4556	2222	5200	0.0130787	0.487821	1529	2.97973	1.45324	284095	285624	0.0896937
USA300HOU_0253	65	1802	945	1866	0.123813	0.524681	935	1.92727	1.0107	285986	286921	0.233277
USA300HOU_0254	8	690	426	31	0.5	0.617945	98	7.04082	4.34694	287031	287129	0.5
USA300HOU_0255	156	6236	3362	10457	0.0152953	0.539202	2096	2.97519	1.60401	287260	289356	0.0965711
USA300HOU_0256	29	1114	633	358	0.167187	0.56861	467	2.38544	1.35546	289341	289808	0.267061
USA300HOU_0257	26	1044	560	286	0.171327	0.536842	278	3.7554	2.01439	289831	290109	0.269518
USA300HOU_0258	103	3962	1952	4374	0.0143143	0.492808	1259	3.14694	1.55044	290336	291595	0.0938257
USA300HOU_0259	75	3474	1891	2318	0.0315567	0.54446	1058	3.28355	1.78733	291610	292668	0.126154
USA300HOU_0260	11	592	234	42	0.117945	0.39629	146	4.05479	1.60274	292670	292816	0.226871
USA300HOU_0261	75	4724	2303	2339	0.0368302	0.487619	1043	4.52924	2.20805	292840	293883	0.134592
USA300HOU_0262	64	2565	1116	1714	0.054773	0.435308	716	3.5824	1.55866	294411	295127	0.16243
USA300HOU_0263	98	7351	3049	3950	0.0157435	0.414853	1025	7.17171	2.97463	295120	296145	0.0965866
USA300HOU_0264	153	8306	3613	8993	0.000212228	0.435055	1694	4.90319	2.13282	296167	297861	0.00690235
USA300HOU_0265	99	36	23	4848	0.372617	0.648649	1169	0.0307956	0.0196749	298289	299458	0.410966
USA300HOU_0266	68	86	22	2113	0.0394988	0.264368	716	0.120112	0.0307263	299734	300450	0.140557
USA300HOU_0267	93	207	79	4277	0.403761	0.384615	1025	0.201951	0.0770732	300443	301468	0.434353
USA300HOU_0268	150	375	184	10980	0.295031	0.492021	1688	0.222156	0.109005	301490	303178	0.356266
USA300HOU_0269	149	10123	6469	9652	0.0256907	0.639075	1724	5.87181	3.75232	303211	304935	0.114933
USA300HOU_0270	59	2710	1496	1496	0.0927347	0.552195	674	4.02077	2.21958	305075	305749	0.203914
USA300HOU_0271	138	5939	3075	8063	0.0133042	0.517845	1754	3.38597	1.75314	305996	307750	0.0901945
USA300HOU_0272	59	2851	1536	1481	0.080583	0.53892	740	3.8527	2.07568	307753	308493	0.191161
USA300HOU_0273	41	1503	839	633	0.0271195	0.558511	443	3.39278	1.89391	308606	309049	0.117968
USA300HOU_0274	69	1231	645	1907	0.0209577	0.524351	701	1.75606	0.920114	309042	309743	0.107164
USA300HOU_0275	61	4127	2228	1533	0.0470402	0.539971	704	5.86222	3.16477	309851	310555	0.151755
USA300HOU_0276	59	2036	1011	1374	0.0241825	0.496809	791	2.57396	1.27813	310704	311495	0.113824
USA300HOU_0277	100	3788	1897	4345	0.0533696	0.500924	1436	2.63788	1.32103	311511	312947	0.161103
USA300HOU_0278	8	64	39	24	0.211648	0.615385	191	0.335079	0.204188	313019	313210	0.301198
USA300HOU_0279	61	2312	1263	1519	0.0400195	0.546476	761	3.03811	1.65966	313381	314142	0.141095
USA300HOU_0280	68	3909	1904	1924	0.0452442	0.487212	914	4.27681	2.08315	314393	315307	0.14888
USA300HOU_0281	33	1157	565	478	0.197621	0.488774	404	2.86386	1.39851	315335	315739	0.291847
[truncated: 2,527 more rows]
